# Supplementary material for: Bidirectional Two-Sample Mendelian Randomization Study of Immunoglobulin G N-Glycosylation and Senescence-Associated Secretory Phenotype
Source: Int J Mol Sci. 2024 Jun 7;25(12):6337. doi: 10.3390/ijms25126337 (PMC11203829; doi:10.3390/ijms25126337)
Supplement: Supplementary file 1 [file ijms-25-06337-s001.zip]

Archive with 8 entries (8 files):
- Fig.legend.pdf
- Fig.S1-GDF15.pdf
- Fig.S2-RAGE.pdf
- Fig.S3-VEGFA.pdf
- Fig.S4-PARC.pdf
- Fig.S5-MMP2.pdf
- Fig.S6-reverse-VEGFA.pdf
- Supp-Table-0605.xlsx
