# Supplementary material for: Bidirectional Two-Sample Mendelian Randomization Study of Immunoglobulin G N-Glycosylation and Senescence-Associated Secretory Phenotype
Source: Int J Mol Sci. 2024 Jun 7;25(12):6337. doi: 10.3390/ijms25126337 (PMC11203829; doi:10.3390/ijms25126337)
Supplement: Supplementary file 1 [file ijms-25-06337-s001.zip › Supp-Table-0605.xlsx]

## Sheet: Table S1
Table S1. STROBE Statement—Checklist of items that should be included in reports of Mendelian randomization
Item No	Section	Checklist item	Check in our study
1	Title and abstract	Indicate mendelian randomisation (MR) as the study’s design in the title and/or the abstract if that is a main purpose of the study	Mendelian randomization is specified in the title and in the abstract methods.
	Introduction
2	Background	Explain the scientific background and rationale for the reported study. What is the exposure? Is a potential causal association between exposure and outcome plausible? Justify why MR is a helpful method to address the study question	Explained in the paragraph 1-3 of introduction.
3	Objectives	State specific objectives clearly, including prespecified causal hypotheses (if any). State that MR is a method that, under specific assumptions, intends to estimate causal effects	Stated in the paragraph 3 of introduction.
	Methods
4	Study design and data sources	Present key elements of the study design early in the article. Consider including a table listing sources of data for all phases of the study. For each data source contributing to the analysis, describe the following:	Presented in the methods and Table 1.
	a)	Setting: Describe the study design and the underlying population, if possible. Describe the setting, locations, and relevant dates, including periods of recruitment, exposure, follow-up, and data collection, when available.	Available information of Ig N-glycans and SASP is provieded in the Data sources section of methods.
	b)	Participants: Give the eligibility criteria, and the sources and methods of selection of participants. Report the sample size, and whether any power or sample size calculations were carried out prior to the main analysis	Presented in the methods.
	c)	Describe measurement, quality control, and selection of genetic variants	Presented in the Instrumental variables selection section of the methods.
	d)	For each exposure, outcome, and other relevant variables, describe methods of assessment and diagnostic criteria for diseases	Exposures and outcomes are provided in Data sources section of the methods, with reference.
	e)	Provide details of ethics committee approval and participant informed consent, if relevant	No additional ethics approval or consent to participate was required.
5	Assumptions	Explicitly state the three core instrumental variable assumptions for the main analysis (relevance, independence, and exclusion restriction), as well assumptions for any additional or sensitivity analysis	Presented study design section and Figure 1 in methods.
6	Statistical methods: main analysis	Describe statistical methods and statistics used	Presented in MR Analyses section of methods.
	a)	Describe how quantitative variables were handled in the analyses (that is, scale, units, model)	Does not apply.
	b)	Describe how genetic variants were handled in the analyses and, if applicable, how their weights were selected	Does not apply.
	c)	Describe the MR estimator (eg, two stage least squares, Wald ratio) and related statistics. Detail the included covariates and, in the case of two sample MR, whether the same covariate set was used for adjustment in the two samples	Does not apply.
	d)	Explain how missing data were addressed	Does not apply.
	e)	If applicable, indicate how multiple testing was addressed	Does not apply.
7	Assessment of assumptions	Describe any methods or prior knowledge used to assess the assumptions or justify their validity	Does not apply.
8	Sensitivity analyses and additional analyses	Describe any sensitivity analyses or additional analyses performed (eg, comparison of effect estimates from different approaches, independent replication, bias analytic techniques, validation of instruments, simulations)	Presented in MR Analyses section of methods.
9	Software and pre-registration
	a)	Name statistical software and package(s), including version and settings used	Presented in methods.
	b)	State whether the study protocol and details were pre-registered (as well as when and where)	Does not apply.
	Results
10	Descriptive data
	a)	Report the numbers of individuals at each stage of included studies and reasons for exclusion. Consider use of a flow diagram	The number of individuals used for exposure and outcomes were reported in Data sources section and Table 1 .
	b)	Report summary statistics for phenotypic exposure(s), outcome(s), and other relevant variables (eg, means, SDs, proportions)	Presented in Data sources section of methods.
	c)	If the data sources include meta-analyses of previous studies, provide the assessments of heterogeneity across these studies	Does not apply.
	d)	For two sample MR:
		i. Provide justification of the similarity of the genetic variant-exposure associations between the exposure and outcome samples
		ii. Provide information on the number of individuals who overlap between the exposure and outcome studies	Does not apply.
11	Main results
	a)	Report the associations between genetic variant and exposure, and between genetic variant and outcome, preferably on an interpretable scale	Does not apply.
	b)	Report MR estimates of the association between exposure and outcome, and the measures of uncertainty from the MR analysis, on an interpretable scale, such as odds ratio or relative risk per SD difference	Presented in the results.
	c)	If relevant, consider translating estimates of relative risk into absolute risk for a meaningful time period	Does not apply.
	d)	Consider plots to visualise results (eg, forest plot, scatterplot of associations between genetic variants and outcome v between genetic variants and exposure)	Figure 2 and Figure 3 provides more details.
12	Assessment of assumptions
	a)	Report the assessment of the validity of the assumptions	Does not apply.
	b)	Report any additional statistics (eg, assessments of heterogeneity across genetic variants, such as I2, Q statistic, or E value)	Presented in the results.
13	Sensitivity analyses and additional analyses
	a)	Report any sensitivity analyses to assess the robustness of the main results to violations of the assumptions	Presented in the results and supplemental material.
	b)	Report results from other sensitivity analyses or additional analyses	Does not apply.
	c)	Report any assessment of direction of causal association (eg, bidirectional MR)	Does not apply.
	d)	When relevant, report and compare with estimates from non-MR analyses	Does not apply.
	e)	Consider additional plots to visualise results (eg, leave-one-out analyses)	Presented in the Figure S1-S6.
	Discussion
14	Key results	Summarise key results with reference to study objectives	Presented in the paragraph 1 of discussion.
15	Limitations	Discuss limitations of the study, taking into account the validity of the instrumental variable assumptions, other sources of potential bias, and imprecision. Discuss both direction and magnitude of any potential bias and any efforts to address them	Presented in the paragraph 5 of discussion.
16	Interpretation
	a)	Meaning: Give a cautious overall interpretation of results in the context of their limitations and in comparison with other studies	Presented in the discussion.
	b)	Mechanism: Discuss underlying biological mechanisms that could drive a potential causal association between the investigated exposure and the outcome, and whether the gene-environment equivalence assumption is reasonable. Use causal language carefully, clarifying that instrumental variable estimates may provide causal effects only under certain assumptions	Presented in the paragraph 3-4 of discussion.
	c)	Clinical relevance: Discuss whether the results have clinical or public policy relevance, and to what extent they inform effect sizes of possible interventions	Presented in the paragraph 3-4 of discussion.
17	Generalisability	Discuss the generalisability of the study results (a) to other populations, (b) across other exposure periods/timings, and (c) across other levels of exposure	Presented in the paragraph 5 of discussion.
	Other information
18	Funding	Describe sources of funding and the role of funders in the present study and, if applicable, sources of funding for the databases and original study or studies on which the present study is based	Presented in Funding.
19	Data and data sharing	Provide the data used to perform all analyses or report where and how the data can be accessed, and reference these sources in the article. Provide the statistical code needed to reproduce the results in the article, or report whether the code is publicly accessible and if so, where	Presented in Table 1 and Code availability
20	Conflicts of interest	All authors should declare all potential conflicts of interest	The authors declare that they have no competing interests.

## Sheet: Table S2
Table S2. The structures and descripations of measured IgG N-glycan traits.
Glycan traits	Structure	Description
GP1		The percentage of FA1 glycan in total IgG glycans
GP2		The percentage of G0 glycan in total IgG glycans
GP4		The percentage of G0F glycan in total IgG glycans
GP5		The percentage of M5 glycan in total IgG glycans
GP6		The percentage of G0FN glycan in total IgG glycans
GP7		The percentage of Gl glycan in total IgG glycans
GP8		The percentage of G1F[6] glycan in total IgG glycans
GP9		The percentage of G1[3]F glycan in total IgG glycans
GP10		he percentage of G1[6]FN glycan in total IgG glycans
GP11		The percentage of G1[3]FN glycan in total IgG glycans
GP12		The percentage of G2 glycan in total IgG glycans
GP13		The percentage of G2N glycan in total IgG glycans
GP14		The percentage of G2F glycan in total lgG glycans
GP15		The percentage of G2FN glycan in total lgG glycans
GP16		The percentage of GlFSl glycan in total lgG glycans
GP17		The percentage of G2S1 glycan in total lgG glycans
GP18		The percentage of G2FSl glycan in total lgG glycans
GP19		The percentage of G2FNSl glycan in total lgG glycans
GP20	-	Structure not determined
GP21		The percentage of G2S2 glycan in total lgG glycans
GP22		The percentage of G2NS2 glycan in total lgG glycans
GP23		The percentage of G2FS2 glycan in total lgG glycans
GP24		The percentage of G2FNS2 glycan in total lgG glycans
N-acetylglucosamine (blue squares), mannose (green circles), fucose (red triangles), galactose (yellow circles), sialic acid (pink diamonds). A, number of antenna's attached to the core sequence (existing of two NAcetylglucosamine (GlcNAc) and three mannose residues); B, bisecting GlcNac β1–4 linked to β1–3 mannose; F, α-1,6 linked core fucose; G, number of β1–4 linked galactoses; [3]G1, galactos…

## Sheet: Table S3
Table S3. Characteristics of SNPs selected in forward MR analyses
Exposure	Outcome	SNP	CHR	POS	EA	OA	Exposure results			Outcomes results
							Beta	SEM	P value	Beta	SEM	P value
GP2	GDF15	rs1050152	5	131676320	T	C	0.102	0.018	6.1e-09	0.024	0.025	0.342
GP2	GDF15	rs1122979	7	150915071	A	G	-0.253	0.027	1e-20	0.071	0.06	0.243
GP2	GDF15	rs1256519	14	65736324	A	G	0.169	0.017	1.64e-22	-0.026	0.03	0.392
GP2	GDF15	rs7781977	7	50346134	T	C	-0.13	0.018	1.14e-12	0.051	0.026	0.053
GP2	GDF15	rs907089	17	37833600	A	G	0.1	0.018	4.82e-08	0.004	0.026	0.89
GP4	GDF15	rs17326497	9	33115556	A	G	-0.223	0.036	6.86e-10	-0.053	0.078	0.497
GP6	GDF15	rs2834826	21	36565757	T	C	-0.126	0.021	1.57e-09	0.107	0.053	0.042
GP7	GDF15	rs1122979	7	150915071	A	G	-0.195	0.027	6.09e-13	0.071	0.06	0.243
GP7	GDF15	rs12451413	17	45873184	T	C	0.117	0.021	2.63e-08	-0.053	0.034	0.117
GP7	GDF15	rs1256519	14	65736324	A	G	0.171	0.017	6.75e-23	-0.026	0.03	0.392
GP7	GDF15	rs7781977	7	50346134	T	C	-0.126	0.018	7.06e-12	0.051	0.026	0.053
GP7	GDF15	rs907091	17	37921742	T	C	-0.132	0.017	2.45e-14	-0.034	0.024	0.161
GP8	GDF15	rs8003942	14	105971670	A	G	0.129	0.019	2.89e-11	0.003	0.027	0.905
GP9	GDF15	rs17775791	3	186722362	T	C	-0.144	0.019	5.43e-14	0.024	0.038	0.527
GP10	GDF15	rs8013827	14	105970176	A	G	-0.18	0.029	3.85e-10	0.009	0.03	0.757
GP10	GDF15	rs3924016	16	4360314	T	C	0.101	0.018	4.35e-08	-0.033	0.03	0.27
GP10	GDF15	rs4561508	6	139624008	T	C	0.163	0.028	5.7e-09	0.046	0.039	0.237
GP10	GDF15	rs5757637	17	16848750	A	G	0.176	0.027	3.91e-11	0.028	0.034	0.42
GP10	GDF15	rs5760020	22	39758541	A	G	0.162	0.019	1.13e-17	0.018	0.043	0.678
GP10	GDF15	rs6964421	22	24133092	T	C	0.1	0.018	2.28e-08	0.017	0.035	0.635
GP10	GDF15	rs7257072	7	6520676	T	C	-0.122	0.017	1.59e-13	-0.018	0.025	0.466
GP10	GDF15	rs7781977	19	19267990	T	C	-0.119	0.018	9.95e-11	0.051	0.026	0.053
GP11	GDF15	rs5757642	22	39764824	T	C	0.121	0.018	9.8e-12	0.033	0.027	0.217
GP11	GDF15	rs9385856	6	139625074	T	C	0.106	0.017	3.84e-10	-0.028	0.025	0.259
GP12	GDF15	rs1256519	14	65736324	A	G	0.146	0.017	3.75e-17	-0.026	0.03	0.392
GP12	GDF15	rs6583437	7	50350267	A	G	-0.114	0.018	6.89e-11	0.052	0.025	0.04
GP12	GDF15	rs907091	17	37921742	T	C	-0.1	0.017	6.54e-09	-0.034	0.024	0.161
GP13	GDF15	rs16848727	3	186712963	A	G	-0.236	0.03	7.48e-15	0.018	0.045	0.696
GP13	GDF15	rs6583437	7	50350267	A	G	-0.118	0.017	1.22e-11	0.052	0.025	0.04
GP14	GDF15	rs17326497	9	33115556	A	G	0.207	0.036	1.03e-08	-0.053	0.078	0.497
GP15	GDF15	rs17198191	7	6522129	T	G	-0.133	0.021	6.33e-10	-0.028	0.06	0.647
GP16	GDF15	rs1122979	7	150915071	A	G	0.202	0.027	6.33e-14	0.071	0.06	0.243
GP16	GDF15	rs154448	3	186705790	T	C	0.12	0.022	2.59e-08	-0.002	0.057	0.977
GP16	GDF15	rs16861456	5	95198353	A	C	-0.292	0.039	1.13e-13	0.001	0.054	0.985
GP16	GDF15	rs2745851	3	186723611	A	G	0.095	0.017	3.95e-08	-0.009	0.043	0.831
GP16	GDF15	rs8003942	20	17829280	A	G	-0.193	0.019	1.36e-23	0.003	0.027	0.905
GP17	GDF15	rs1256519	14	65736324	A	G	0.132	0.017	1.64e-14	-0.026	0.03	0.392
GP17	GDF15	rs6583437	7	50350267	A	G	-0.095	0.017	4.22e-08	0.052	0.025	0.04
GP18	GDF15	rs17326497	9	33115556	A	G	0.246	0.036	1.05e-11	-0.053	0.078	0.497
GP22	GDF15	rs6583437	7	50350267	A	G	-0.125	0.017	5.56e-13	0.052	0.025	0.04
GP22	GDF15	rs6764279	3	186723975	A	C	-0.101	0.018	1.66e-08	-0.052	0.035	0.133
GP22	GDF15	rs7159888	14	65758642	A	G	0.101	0.017	1.43e-09	-0.029	0.039	0.446
GP23	GDF15	rs4649042	1	25332253	A	G	-0.101	0.017	6.66e-09	-0.015	0.04	0.714
GP2	RAGE	rs1050152	5	131676320	T	C	0.1015	0.0175	6.1e-09	-0.0534	0.0249	0.0316228
GP2	RAGE	rs1122979	7	150915071	A	G	-0.2525	0.0271	1e-20	-0.0322	0.0386	0.40738
GP2	RAGE	rs11624755	14	65288313	T	C	0.243	0.042	7.43e-09	0.106	0.0554	0.0549541
GP2	RAGE	rs1256519	14	65736324	A	G	0.1693	0.0173	1.64e-22	-0.1269	0.0247	2.82e-07
GP2	RAGE	rs7781977	7	50346134	T	C	-0.1303	0.0183	1.14e-12	0.0017	0.0269	0.954993
GP2	RAGE	rs907089	17	37833600	A	G	0.1002	0.0184	4.82e-08	-0.0144	0.026	0.57544
GP4	RAGE	rs17326497	9	33111686	A	G	-0.2229	0.0361	6.86e-10	0.0558	0.0522	0.288403
GP5	RAGE	rs3824459	9	33134617	T	C	-0.4632	0.0752	7.45e-10	0.0947	0.0893	0.288403
GP6	RAGE	rs17630758	22	24175440	A	G	-0.161	0.0228	1.66e-12	-0.0079	0.0351	0.812831
GP7	RAGE	rs1122979	7	150915071	A	G	-0.1947	0.0271	6.09e-13	-0.0322	0.0386	0.40738
GP7	RAGE	rs11624755	14	65288313	T	C	0.2494	0.0421	3.01e-09	0.106	0.0554	0.0549541
GP7	RAGE	rs12451413	17	45873184	T	C	0.1171	0.021	2.63e-08	0.0477	0.033	0.147911
GP7	RAGE	rs1256519	14	65736324	A	G	0.1707	0.0173	6.75e-23	-0.1269	0.0247	2.82e-07
GP7	RAGE	rs7781977	7	50346134	T	C	-0.1256	0.0183	7.06e-12	0.0017	0.0269	0.954993
GP7	RAGE	rs907091	17	37921742	T	C	-0.1316	0.0173	2.45e-14	0.0027	0.0246	0.912011
GP8	RAGE	rs17303508	1	61362132	T	C	-0.0942	0.0171	3.53e-08	0.0186	0.0263	0.47863
GP8	RAGE	rs2534669	6	31466860	A	G	-0.1585	0.025	2.24e-10	-0.0283	0.0341	0.40738
GP8	RAGE	rs2834838	21	36575348	A	G	-0.1682	0.0308	4.59e-08	0.0461	0.0426	0.281838
GP8	RAGE	rs8003942	14	105971670	A	G	0.1291	0.0194	2.89e-11	-0.0474	0.0292	0.104713
GP9	RAGE	rs17775791	3	186722362	T	C	-0.1441	0.0192	5.43e-14	-0.0487	0.0279	0.0812831
GP9	RAGE	rs2395488	6	31445909	A	G	0.1161	0.0189	7.63e-10	-0.0533	0.0258	0.0389045
GP9	RAGE	rs8013827	14	105970176	A	G	-0.1797	0.0287	3.85e-10	-0.0375	0.0284	0.186209
GP10	RAGE	rs383241	17	43705356	A	G	0.1382	0.0251	3.51e-08	0.0899	0.0289	0.00186209
GP10	RAGE	rs3924016	6	139624008	T	C	0.1006	0.0184	4.35e-08	-0.0033	0.0272	0.912011
GP10	RAGE	rs4561508	17	16848750	T	C	0.1631	0.028	5.7e-09	-0.0199	0.0402	0.616595
GP10	RAGE	rs5757637	22	39758541	A	G	0.176	0.0266	3.91e-11	0.023	0.0389	0.549541
GP10	RAGE	rs5760020	22	24133092	A	G	0.1616	0.0189	1.13e-17	-0.0122	0.0327	0.707946
GP10	RAGE	rs6964421	7	6520676	T	C	0.1	0.0179	2.28e-08	-0.0338	0.026	0.194984
GP10	RAGE	rs7257072	19	19267990	T	C	-0.1224	0.0166	1.59e-13	0.0409	0.0249	0.1
GP10	RAGE	rs7781977	7	50346134	T	C	-0.119	0.0184	9.95e-11	0.0017	0.0269	0.954993
GP11	RAGE	rs5757642	22	39764824	T	C	0.1205	0.0177	9.8e-12	-0.0066	0.0259	0.794328
GP11	RAGE	rs7747738	6	31230924	T	C	0.3383	0.0618	4.31e-08	0.038	0.0561	0.501187
GP11	RAGE	rs9385856	6	139625074	T	C	0.1058	0.0169	3.84e-10	0.0101	0.0251	0.691831
GP12	RAGE	rs1256519	14	65736324	A	G	0.1462	0.0174	3.75e-17	-0.1269	0.0247	2.82e-07
GP12	RAGE	rs1555926	20	52184944	T	C	-0.1177	0.0203	6.96e-09	0.0229	0.0311	0.457088
GP12	RAGE	rs6583437	7	50350267	A	G	-0.1141	0.0175	6.89e-11	0.0014	0.0256	0.954993
GP12	RAGE	rs907091	17	37921742	T	C	-0.1002	0.0173	6.54e-09	0.0027	0.0246	0.912011
GP13	RAGE	rs12986368	19	5830922	T	C	0.1208	0.0176	6.64e-12	-0.0515	0.0272	0.057544
GP13	RAGE	rs16848727	3	186712963	A	G	-0.2355	0.0303	7.48e-15	-0.0436	0.0275	0.112202
GP13	RAGE	rs6583437	7	50350267	A	G	-0.118	0.0174	1.22e-11	0.0014	0.0256	0.954993
GP14	RAGE	rs17326497	9	33111686	A	G	0.2074	0.0362	1.03e-08	0.0558	0.0522	0.288403
GP14	RAGE	rs3824459	9	33134617	T	C	0.4217	0.0753	2.12e-08	0.0947	0.0893	0.288403
GP14	RAGE	rs4734636	8	103542538	A	G	-0.0986	0.0171	7.41e-09	0.0143	0.0253	0.57544
GP14	RAGE	rs6570530	6	143150223	T	C	0.1105	0.0171	1.03e-10	0.046	0.0249	0.0660693
GP15	RAGE	rs17630758	22	24175440	A	G	-0.1806	0.0228	2.23e-15	-0.0079	0.0351	0.812831
GP16	RAGE	rs1122979	7	150915071	A	G	0.2021	0.0269	6.33e-14	-0.0322	0.0386	0.40738
GP16	RAGE	rs154448	5	95198353	T	C	0.12	0.0215	2.59e-08	-0.0063	0.0315	0.851138
GP16	RAGE	rs16861456	3	186723611	A	C	-0.2916	0.0393	1.13e-13	0.0288	0.0481	0.549541
GP16	RAGE	rs2745851	20	17829280	A	G	0.0946	0.0172	3.95e-08	0.0201	0.0253	0.426581
GP16	RAGE	rs3130544	6	31058340	A	C	-0.1775	0.0306	6.93e-09	0.003	0.0347	0.933254
GP16	RAGE	rs8003942	14	105971670	A	G	-0.1933	0.0193	1.36e-23	-0.0474	0.0292	0.104713
GP17	RAGE	rs1256519	14	65736324	A	G	0.132	0.0172	1.64e-14	-0.1269	0.0247	2.82e-07
GP17	RAGE	rs6583437	7	50350267	A	G	-0.0954	0.0174	4.22e-08	0.0014	0.0256	0.954993
GP18	RAGE	rs12341905	9	33205136	A	G	0.156	0.0278	1.93e-08	-0.0235	0.0398	0.549541
GP18	RAGE	rs16848727	3	186712963	A	G	0.1923	0.0307	3.76e-10	-0.0436	0.0275	0.112202
GP18	RAGE	rs17326497	9	33111686	A	G	0.2459	0.0362	1.05e-11	0.0558	0.0522	0.288403
GP18	RAGE	rs2279913	17	79168268	A	C	0.0971	0.0166	4.64e-09	0.0012	0.0247	0.954993
GP18	RAGE	rs250585	16	23401076	T	C	0.1373	0.0247	2.77e-08	0.0381	0.0331	0.251189
GP19	RAGE	rs4424066	6	32354428	A	G	0.1108	0.018	7.45e-10	0.0844	0.0247	0.000616595
GP20	RAGE	rs12986368	19	5830922	T	C	0.1157	0.0175	3.39e-11	-0.0515	0.0272	0.057544
GP22	RAGE	rs6583437	7	50350267	A	G	-0.1246	0.0173	5.56e-13	0.0014	0.0256	0.954993
GP22	RAGE	rs6764279	3	186723975	A	C	-0.1014	0.018	1.66e-08	0.0508	0.0277	0.0676083
GP22	RAGE	rs7159888	14	65758642	A	G	0.1013	0.0167	1.43e-09	-0.1328	0.0253	1.55e-07
GP23	RAGE	rs16848727	3	186712963	A	G	0.2078	0.0307	1.32e-11	-0.0436	0.0275	0.112202
GP23	RAGE	rs17304103	22	39661894	A	G	0.1631	0.0283	8.28e-09	-0.0045	0.0413	0.912011
GP23	RAGE	rs3818593	9	33120706	A	G	0.1548	0.0207	7.81e-14	-0.0072	0.0314	0.812831
GP23	RAGE	rs4649042	1	25325837	A	G	-0.1006	0.0173	6.66e-09	-0.0233	0.0255	0.363078
GP24	RAGE	rs759602	3	186708804	A	G	0.1191	0.0195	1e-09	0.0416	0.0313	0.18197
GP2	VEGFA	rs1050152	5	131676320	T	C	0.1015	0.0175	6.1e-09	-0.0378	0.0133	0.00448
GP2	VEGFA	rs1122979	7	150915071	A	G	-0.2525	0.0271	1e-20	-0.0112	0.0181	0.536
GP2	VEGFA	rs11624755	14	65288313	T	C	0.243	0.042	7.43e-09	-0.0144	0.0304	0.636
GP2	VEGFA	rs1256519	14	65736324	A	G	0.1693	0.0173	1.64e-22	0.0026	0.0119	0.827
GP2	VEGFA	rs7781977	7	50346134	T	C	-0.1303	0.0183	1.14e-12	0.0269	0.0127	0.0342
GP2	VEGFA	rs907089	17	37833600	A	G	0.1002	0.0184	4.82e-08	0.005	0.0123	0.684
GP4	VEGFA	rs17326497	9	33111686	A	G	-0.2229	0.0361	6.86e-10	0.0286	0.0251	0.255
GP4	VEGFA	rs3824459	9	33134617	T	C	-0.4632	0.0752	7.45e-10	-0.0488	0.0434	0.261
GP6	VEGFA	rs1122979	7	150915071	A	G	-0.2057	0.0271	2.88e-14	-0.0112	0.0181	0.536
GP6	VEGFA	rs17630758	22	24136542	A	G	-0.161	0.0228	1.66e-12	-0.0327	0.0174	0.0602
GP6	VEGFA	rs2834826	21	36564651	T	C	-0.1263	0.0209	1.57e-09	0.0164	0.0144	0.255
GP6	VEGFA	rs3824459	9	33134617	T	C	-0.4467	0.0751	2.79e-09	-0.0488	0.0434	0.261
GP6	VEGFA	rs5757642	22	39764824	T	C	0.1052	0.0178	3.19e-09	0.0079	0.0123	0.521
GP6	VEGFA	rs6583437	7	50350267	A	G	-0.1025	0.0174	3.99e-09	0.0358	0.012	0.00285
GP7	VEGFA	rs1122979	7	150915071	A	G	-0.1947	0.0271	6.09e-13	-0.0112	0.0181	0.536
GP7	VEGFA	rs11624755	14	65288313	T	C	0.2494	0.0421	3.01e-09	-0.0144	0.0304	0.636
GP7	VEGFA	rs12451413	17	45873184	T	C	0.1171	0.021	2.63e-08	-0.0199	0.0154	0.196
GP7	VEGFA	rs1256519	14	65736324	A	G	0.1707	0.0173	6.75e-23	0.0026	0.0119	0.827
GP7	VEGFA	rs7781977	7	50346134	T	C	-0.1256	0.0183	7.06e-12	0.0269	0.0127	0.0342
GP7	VEGFA	rs907091	17	37921742	T	C	-0.1316	0.0173	2.45e-14	-0.0129	0.0116	0.266
GP8	VEGFA	rs17303508	9	33122645	T	C	-0.0942	0.0171	3.53e-08	-0.0074	0.0123	0.547
GP8	VEGFA	rs2534669	6	31466860	A	G	-0.1585	0.025	2.24e-10	0.0141	0.0167	0.398
GP8	VEGFA	rs2834838	21	36575348	A	G	-0.1682	0.0308	4.59e-08	-0.0083	0.0197	0.674
GP8	VEGFA	rs8003942	14	105971670	A	G	0.1291	0.0194	2.89e-11	-0.0091	0.0133	0.494
GP9	VEGFA	rs17775791	3	186722362	T	C	-0.1441	0.0192	5.43e-14	0.0069	0.0131	0.598
GP9	VEGFA	rs2395488	6	31445909	A	G	0.1161	0.0189	7.63e-10	0.0064	0.0121	0.597
GP9	VEGFA	rs8013827	14	105970176	A	G	-0.1797	0.0287	3.85e-10	-0.0056	0.0132	0.671
GP10	VEGFA	rs383241	17	43705356	A	G	0.1382	0.0251	3.51e-08	0.0022	0.0146	0.88
GP10	VEGFA	rs3924016	6	139624008	T	C	0.1006	0.0184	4.35e-08	-0.0262	0.0126	0.0376
GP10	VEGFA	rs4561508	17	16848750	T	C	0.1631	0.028	5.7e-09	0.033	0.018	0.0668
GP10	VEGFA	rs5757637	22	39758541	A	G	0.176	0.0266	3.91e-11	-0.0031	0.0178	0.862
GP10	VEGFA	rs5760020	22	24133092	A	G	0.1616	0.0189	1.13e-17	0.0122	0.0138	0.377
GP10	VEGFA	rs6964421	7	6520676	T	C	0.1	0.0179	2.28e-08	-0.0029	0.0125	0.817
GP10	VEGFA	rs7257072	19	19267990	T	C	-0.1224	0.0166	1.59e-13	-0.0183	0.0117	0.118
GP10	VEGFA	rs7781977	7	50346134	T	C	-0.119	0.0184	9.95e-11	0.0269	0.0127	0.0342
GP11	VEGFA	rs5757642	22	39764824	T	C	0.1205	0.0177	9.8e-12	0.0079	0.0123	0.521
GP11	VEGFA	rs7747738	6	31230924	T	C	0.3383	0.0618	4.31e-08	-0.0427	0.0341	0.21
GP11	VEGFA	rs9385856	6	139625074	T	C	0.1058	0.0169	3.84e-10	-0.0099	0.0118	0.401
GP12	VEGFA	rs1256519	14	65736324	A	G	0.1462	0.0174	3.75e-17	0.0026	0.0119	0.827
GP12	VEGFA	rs1555926	20	52184944	T	C	-0.1177	0.0203	6.96e-09	0.01	0.0148	0.499
GP12	VEGFA	rs6583437	7	50350267	A	G	-0.1141	0.0175	6.89e-11	0.0358	0.012	0.00285
GP12	VEGFA	rs907091	17	37921742	T	C	-0.1002	0.0173	6.54e-09	-0.0129	0.0116	0.266
GP13	VEGFA	rs12986368	19	5830922	T	C	0.1208	0.0176	6.64e-12	0.0067	0.0127	0.598
GP13	VEGFA	rs16848727	3	186712963	A	G	-0.2355	0.0303	7.48e-15	0.0084	0.0135	0.534
GP13	VEGFA	rs6583437	7	50350267	A	G	-0.118	0.0174	1.22e-11	0.0358	0.012	0.00285
GP14	VEGFA	rs17326497	3	186705790	A	G	0.2074	0.0362	1.03e-08	0.0286	0.0251	0.255
GP14	VEGFA	rs3824459	9	33134617	T	C	0.4217	0.0753	2.12e-08	-0.0488	0.0434	0.261
GP14	VEGFA	rs4734636	8	103542538	A	G	-0.0986	0.0171	7.41e-09	-0.016	0.0119	0.179
GP14	VEGFA	rs6570530	6	143150223	T	C	0.1105	0.0171	1.03e-10	-0.008	0.0117	0.494
GP15	VEGFA	rs17198191	7	6516437	T	G	-0.1325	0.0214	6.33e-10	0.0153	0.0144	0.288
GP15	VEGFA	rs17630758	22	24136542	A	G	-0.1806	0.0228	2.23e-15	-0.0327	0.0174	0.0602
GP15	VEGFA	rs2725391	17	79192430	T	C	0.0925	0.0167	2.84e-08	0.0071	0.0139	0.609
GP15	VEGFA	rs383241	17	43705356	A	G	0.1657	0.0247	2.06e-11	0.0022	0.0146	0.88
GP15	VEGFA	rs5757642	22	39764824	T	C	0.097	0.0177	4.52e-08	0.0079	0.0123	0.521
GP15	VEGFA	rs7257072	19	19267990	T	C	-0.0965	0.0165	5.09e-09	-0.0183	0.0117	0.118
GP15	VEGFA	rs7789913	7	50352695	T	C	-0.0938	0.017	3.57e-08	0.035	0.0119	0.00327
GP15	VEGFA	rs9385856	6	139625074	T	C	0.121	0.0169	9.5e-13	-0.0099	0.0118	0.401
GP16	VEGFA	rs1122979	7	150915071	A	G	0.2021	0.0269	6.33e-14	-0.0112	0.0181	0.536
GP16	VEGFA	rs154448	5	95198353	T	C	0.12	0.0215	2.59e-08	0.011	0.0146	0.451
GP16	VEGFA	rs16861456	3	186723611	A	C	-0.2916	0.0393	1.13e-13	-0.0006	0.0241	0.98
GP16	VEGFA	rs2745851	20	17829280	A	G	0.0946	0.0172	3.95e-08	0.015	0.012	0.211
GP16	VEGFA	rs3130544	6	31058340	A	C	-0.1775	0.0306	6.93e-09	0.02	0.0179	0.264
GP16	VEGFA	rs8003942	14	105971670	A	G	-0.1933	0.0193	1.36e-23	-0.0091	0.0133	0.494
GP17	VEGFA	rs1256519	14	65736324	A	G	0.132	0.0172	1.64e-14	0.0026	0.0119	0.827
GP17	VEGFA	rs6583437	7	50350267	A	G	-0.0954	0.0174	4.22e-08	0.0358	0.012	0.00285
GP18	VEGFA	rs12341905	9	33205136	A	G	0.156	0.0278	1.93e-08	0.0188	0.0191	0.325
GP18	VEGFA	rs16848727	3	186712963	A	G	0.1923	0.0307	3.76e-10	0.0084	0.0135	0.534
GP18	VEGFA	rs17326497	9	33111686	A	G	0.2459	0.0362	1.05e-11	0.0286	0.0251	0.255
GP18	VEGFA	rs2279913	17	79168268	A	C	0.0971	0.0166	4.64e-09	0.0127	0.0138	0.357
GP18	VEGFA	rs250585	16	23401076	T	C	0.1373	0.0247	2.77e-08	0.0015	0.0152	0.921
GP19	VEGFA	rs4424066	6	32354428	A	G	0.1108	0.018	7.45e-10	-0.0008	0.0117	0.945
GP20	VEGFA	rs12986368	19	5830922	T	C	0.1157	0.0175	3.39e-11	0.0067	0.0127	0.598
GP22	VEGFA	rs6583437	7	50350267	A	G	-0.1246	0.0173	5.56e-13	0.0358	0.012	0.00285
GP22	VEGFA	rs6764279	3	186723975	A	C	-0.1014	0.018	1.66e-08	-0.0047	0.0128	0.713
GP22	VEGFA	rs7159888	14	65758642	A	G	0.1013	0.0167	1.43e-09	0.0136	0.0117	0.245
GP23	VEGFA	rs16848727	3	186712963	A	G	0.2078	0.0307	1.32e-11	0.0084	0.0135	0.534
GP23	VEGFA	rs17304103	22	39661894	A	G	0.1631	0.0283	8.28e-09	-0.0281	0.0193	0.145
GP23	VEGFA	rs3818593	9	33120706	A	G	0.1548	0.0207	7.81e-14	0.0086	0.015	0.566
GP23	VEGFA	rs4649042	1	25325837	A	G	-0.1006	0.0173	6.66e-09	-0.0235	0.012	0.0502
GP24	VEGFA	rs759602	3	186708804	A	G	0.1191	0.0195	1e-09	-0.0056	0.0144	0.697
GP2	PARC	rs1050152	5	131676320	T	C	0.1015	0.0175	6.1e-09	-0.0360726	0.0191479	0.0596335
GP2	PARC	rs1122979	7	150915071	A	G	-0.2525	0.0271	1e-20	-0.0374655	0.0255813	0.143098
GP2	PARC	rs11624755	14	65288313	T	C	0.243	0.042	7.43e-09	-0.0119438	0.0493878	0.808916
GP2	PARC	rs1256519	14	65736324	A	G	0.1693	0.0173	1.64e-22	-0.0234785	0.0188418	0.212788
GP2	PARC	rs7781977	7	50346134	T	C	-0.1303	0.0183	1.14e-12	0.0141393	0.0206771	0.494123
GP2	PARC	rs907089	17	37833600	A	G	0.1002	0.0184	4.82e-08	-0.0358043	0.020823	0.0855894
GP4	PARC	rs17326497	9	33111686	A	G	-0.2229	0.0361	6.86e-10	-0.0266538	0.0342524	0.43651
GP6	PARC	rs1122979	7	150915071	A	G	-0.2057	0.0271	2.88e-14	-0.0374655	0.0255813	0.143098
GP6	PARC	rs17630758	22	24136542	A	G	-0.161	0.0228	1.66e-12	-0.00174137	0.0264605	0.947532
GP6	PARC	rs2834826	21	36564651	T	C	-0.1263	0.0209	1.57e-09	0.0306464	0.0221499	0.166542
GP6	PARC	rs5757642	22	39764824	T	C	0.1052	0.0178	3.19e-09	0.0147372	0.0202537	0.466873
GP6	PARC	rs6583437	7	50350267	A	G	-0.1025	0.0174	3.99e-09	0.00178221	0.0196121	0.927597
GP7	PARC	rs1122979	7	150915071	A	G	-0.1947	0.0271	6.09e-13	-0.0374655	0.0255813	0.143098
GP7	PARC	rs11624755	14	65288313	T	C	0.2494	0.0421	3.01e-09	-0.0119438	0.0493878	0.808916
GP7	PARC	rs12451413	17	45873184	T	C	0.1171	0.021	2.63e-08	-0.0210444	0.0246503	0.393298
GP7	PARC	rs1256519	14	65736324	A	G	0.1707	0.0173	6.75e-23	-0.0234785	0.0188418	0.212788
GP7	PARC	rs7781977	7	50346134	T	C	-0.1256	0.0183	7.06e-12	0.0141393	0.0206771	0.494123
GP7	PARC	rs907091	17	37921742	T	C	-0.1316	0.0173	2.45e-14	0.0316204	0.0190397	0.0968211
GP8	PARC	rs17303508	9	33122645	T	C	-0.0942	0.0171	3.53e-08	-0.0283226	0.0195518	0.14751
GP8	PARC	rs2534669	1	61362132	A	G	-0.1585	0.025	2.24e-10	0.0358468	0.0306019	0.241494
GP8	PARC	rs2834838	6	31466860	A	G	-0.1682	0.0308	4.59e-08	-0.0352367	0.0294866	0.232137
GP8	PARC	rs8003942	21	36575348	A	G	0.1291	0.0194	2.89e-11	0.00119932	0.0224448	0.957388
GP9	PARC	rs17775791	3	186722362	T	C	-0.1441	0.0192	5.43e-14	0.0278181	0.0212259	0.190057
GP9	PARC	rs2395488	6	31445909	A	G	0.1161	0.0189	7.63e-10	0.00830403	0.0193625	0.668035
GP9	PARC	rs8013827	14	105970176	A	G	-0.1797	0.0287	3.85e-10	-0.00342995	0.0223345	0.877953
GP10	PARC	rs383241	17	43705356	A	G	0.1382	0.0251	3.51e-08	-0.0250651	0.0246174	0.308636
GP10	PARC	rs3924016	6	139624008	T	C	0.1006	0.0184	4.35e-08	-0.00492149	0.0209581	0.814353
GP10	PARC	rs4561508	17	16848750	T	C	0.1631	0.028	5.7e-09	0.0285487	0.0336977	0.396922
GP10	PARC	rs5757637	22	39758541	A	G	0.176	0.0266	3.91e-11	0.00127349	0.0307805	0.967
GP10	PARC	rs5760020	22	24133092	A	G	0.1616	0.0189	1.13e-17	0.00372246	0.0210257	0.859481
GP10	PARC	rs6964421	7	6520676	T	C	0.1	0.0179	2.28e-08	0.04492	0.0195361	0.0215243
GP10	PARC	rs7257072	19	19267990	T	C	-0.1224	0.0166	1.59e-13	0.0180453	0.018876	0.33912
GP10	PARC	rs7781977	7	50346134	T	C	-0.119	0.0184	9.95e-11	0.0141393	0.0206771	0.494123
GP11	PARC	rs5757642	22	39764824	T	C	0.1205	0.0177	9.8e-12	0.0147372	0.0202537	0.466873
GP11	PARC	rs7747738	6	31230924	T	C	0.3383	0.0618	4.31e-08	0.00376537	0.0595797	0.94961
GP11	PARC	rs9385856	6	139625074	T	C	0.1058	0.0169	3.84e-10	0.00912627	0.0190533	0.631968
GP12	PARC	rs1256519	14	65736324	A	G	0.1462	0.0174	3.75e-17	-0.0234785	0.0188418	0.212788
GP12	PARC	rs1555926	20	52184944	T	C	-0.1177	0.0203	6.96e-09	-0.0109294	0.0227813	0.631422
GP12	PARC	rs6583437	7	50350267	A	G	-0.1141	0.0175	6.89e-11	0.00178221	0.0196121	0.927597
GP12	PARC	rs907091	17	37921742	T	C	-0.1002	0.0173	6.54e-09	0.0316204	0.0190397	0.0968211
GP13	PARC	rs12986368	19	5830922	T	C	0.1208	0.0176	6.64e-12	0.0102948	0.019136	0.590612
GP13	PARC	rs16848727	3	186712963	A	G	-0.2355	0.0303	7.48e-15	0.0242649	0.0215377	0.259952
GP13	PARC	rs6583437	7	50350267	A	G	-0.118	0.0174	1.22e-11	0.00178221	0.0196121	0.927597
GP14	PARC	rs17326497	9	33111686	A	G	0.2074	0.0362	1.03e-08	-0.0266538	0.0342524	0.43651
GP14	PARC	rs4734636	8	103542538	A	G	-0.0986	0.0171	7.41e-09	0.0376658	0.0196137	0.0548631
GP14	PARC	rs6570530	6	143150223	T	C	0.1105	0.0171	1.03e-10	0.0264932	0.0189683	0.162559
GP15	PARC	rs17198191	7	6516437	T	G	-0.1325	0.0214	6.33e-10	-0.0547401	0.0220361	0.0130182
GP15	PARC	rs17630758	22	24136542	A	G	-0.1806	0.0228	2.23e-15	-0.00174137	0.0264605	0.947532
GP15	PARC	rs2725391	17	79192430	T	C	0.0925	0.0167	2.84e-08	0.0214947	0.0189243	0.256081
GP15	PARC	rs383241	17	43705356	A	G	0.1657	0.0247	2.06e-11	-0.0250651	0.0246174	0.308636
GP15	PARC	rs5757642	22	39764824	T	C	0.097	0.0177	4.52e-08	0.0147372	0.0202537	0.466873
GP15	PARC	rs7257072	19	19267990	T	C	-0.0965	0.0165	5.09e-09	0.0180453	0.018876	0.33912
GP15	PARC	rs7789913	7	50352695	T	C	-0.0938	0.017	3.57e-08	0.00430881	0.0194765	0.824921
GP15	PARC	rs9385856	6	139625074	T	C	0.121	0.0169	9.5e-13	0.00912627	0.0190533	0.631968
GP16	PARC	rs1122979	7	150915071	A	G	0.2021	0.0269	6.33e-14	-0.0374655	0.0255813	0.143098
GP16	PARC	rs154448	5	95198353	T	C	0.12	0.0215	2.59e-08	-0.0101214	0.0241775	0.675504
GP16	PARC	rs16861456	3	186723611	A	C	-0.2916	0.0393	1.13e-13	0.0340698	0.0436986	0.435629
GP16	PARC	rs2745851	20	17829280	A	G	0.0946	0.0172	3.95e-08	-0.00274927	0.0189691	0.884769
GP16	PARC	rs3130544	6	31058340	A	C	-0.1775	0.0306	6.93e-09	0.0274165	0.0325101	0.399085
GP16	PARC	rs8003942	14	105971670	A	G	-0.1933	0.0193	1.36e-23	0.00119932	0.0224448	0.957388
GP17	PARC	rs1256519	14	65736324	A	G	0.132	0.0172	1.64e-14	-0.0234785	0.0188418	0.212788
GP17	PARC	rs6583437	7	50350267	A	G	-0.0954	0.0174	4.22e-08	0.00178221	0.0196121	0.927597
GP18	PARC	rs12341905	9	33205136	A	G	0.156	0.0278	1.93e-08	-0.0103869	0.0273026	0.703636
GP18	PARC	rs16848727	3	186712963	A	G	0.1923	0.0307	3.76e-10	0.0242649	0.0215377	0.259952
GP18	PARC	rs17326497	9	33111686	A	G	0.2459	0.0362	1.05e-11	-0.0266538	0.0342524	0.43651
GP18	PARC	rs2279913	17	79168268	A	C	0.0971	0.0166	4.64e-09	0.0341647	0.0188199	0.0695264
GP18	PARC	rs250585	16	23401076	T	C	0.1373	0.0247	2.77e-08	0.0198931	0.025411	0.433748
GP19	PARC	rs4424066	6	32354428	A	G	0.1108	0.018	7.45e-10	-0.0269139	0.0190148	0.157004
GP20	PARC	rs12986368	19	5830922	T	C	0.1157	0.0175	3.39e-11	0.0102948	0.019136	0.590612
GP22	PARC	rs6583437	7	50350267	A	G	-0.1246	0.0173	5.56e-13	0.00178221	0.0196121	0.927597
GP22	PARC	rs6764279	3	186723975	A	C	-0.1014	0.018	1.66e-08	-0.0286886	0.0207789	0.167441
GP22	PARC	rs7159888	14	65758642	A	G	0.1013	0.0167	1.43e-09	-0.0477694	0.0196956	0.015325
GP23	PARC	rs16848727	3	186712963	A	G	0.2078	0.0307	1.32e-11	0.0242649	0.0215377	0.259952
GP23	PARC	rs17304103	22	39661894	A	G	0.1631	0.0283	8.28e-09	0.0157638	0.0347444	0.650058
GP23	PARC	rs3818593	9	33120706	A	G	0.1548	0.0207	7.81e-14	0.0124067	0.024665	0.61498
GP23	PARC	rs4649042	1	25325837	A	G	-0.1006	0.0173	6.66e-09	-0.0284687	0.0197684	0.149895
GP24	PARC	rs759602	3	186708804	A	G	0.1191	0.0195	1e-09	-0.00636234	0.0225885	0.778212
GP2	MMP2	rs1050152	5	131676320	T	C	0.102	0.018	6.1e-09	0.025	0.019	0.193
GP2	MMP2	rs1122979	7	150915071	A	G	-0.253	0.027	1e-20	0.007	0.026	0.795
GP2	MMP2	rs11624755	14	65288313	T	C	0.243	0.042	7.43e-09	0.011	0.049	0.832
GP2	MMP2	rs1256519	14	65736324	A	G	0.169	0.017	1.64e-22	0.004	0.019	0.83
GP2	MMP2	rs7781977	7	50346134	T	C	-0.13	0.018	1.14e-12	0.003	0.021	0.886
GP2	MMP2	rs907089	17	37833600	A	G	0.1	0.018	4.82e-08	-0.015	0.021	0.465
GP4	MMP2	rs17326497	9	33111686	A	G	-0.223	0.036	6.86e-10	0.015	0.034	0.653
GP6	MMP2	rs1122979	7	150915071	A	G	-0.206	0.027	2.88e-14	0.007	0.026	0.795
GP6	MMP2	rs17630758	22	24136542	A	G	-0.161	0.023	1.66e-12	0	0.026	0.997
GP6	MMP2	rs2834826	21	36564651	T	C	-0.126	0.021	1.57e-09	-0.016	0.022	0.471
GP6	MMP2	rs5757642	22	39764824	T	C	0.105	0.018	3.19e-09	0.015	0.02	0.468
GP6	MMP2	rs6583437	7	50350267	A	G	-0.103	0.017	3.99e-09	-0.012	0.02	0.526
GP7	MMP2	rs1122979	7	150915071	A	G	-0.195	0.027	6.09e-13	0.007	0.026	0.795
GP7	MMP2	rs11624755	14	65288313	T	C	0.249	0.042	3.01e-09	0.011	0.049	0.832
GP7	MMP2	rs12451413	17	45873184	T	C	0.117	0.021	2.63e-08	-0.012	0.025	0.634
GP7	MMP2	rs1256519	14	65736324	A	G	0.171	0.017	6.75e-23	0.004	0.019	0.83
GP7	MMP2	rs7781977	7	50346134	T	C	-0.126	0.018	7.06e-12	0.003	0.021	0.886
GP7	MMP2	rs907091	17	37921742	T	C	-0.132	0.017	2.45e-14	-0.001	0.019	0.947
GP8	MMP2	rs17303508	1	61362132	T	C	-0.094	0.017	3.53e-08	0.023	0.02	0.24
GP8	MMP2	rs2534669	6	31466860	A	G	-0.159	0.025	2.24e-10	-0.006	0.031	0.838
GP8	MMP2	rs2834838	21	36575348	A	G	-0.168	0.031	4.59e-08	0.019	0.029	0.521
GP8	MMP2	rs8003942	14	105971670	A	G	0.129	0.019	2.89e-11	0.006	0.022	0.797
GP9	MMP2	rs17775791	3	186722362	T	C	-0.144	0.019	5.43e-14	0.001	0.021	0.957
GP9	MMP2	rs2395488	6	31445909	A	G	0.116	0.019	7.63e-10	0.034	0.019	0.075
GP9	MMP2	rs8013827	14	105970176	A	G	-0.18	0.029	3.85e-10	0.005	0.022	0.818
GP10	MMP2	rs383241	17	43705356	A	G	0.138	0.025	3.51e-08	0.002	0.025	0.932
GP10	MMP2	rs3924016	6	139624008	T	C	0.101	0.018	4.35e-08	-0.009	0.021	0.683
GP10	MMP2	rs4561508	17	16848750	T	C	0.163	0.028	5.7e-09	-0.029	0.034	0.393
GP10	MMP2	rs5757637	22	39758541	A	G	0.176	0.027	3.91e-11	0.049	0.031	0.109
GP10	MMP2	rs5760020	22	24133092	A	G	0.162	0.019	1.13e-17	-0.033	0.021	0.114
GP10	MMP2	rs6964421	7	6520676	T	C	0.1	0.018	2.28e-08	0.03	0.02	0.124
GP10	MMP2	rs7257072	19	19267990	T	C	-0.122	0.017	1.59e-13	-0.03	0.019	0.116
GP10	MMP2	rs7781977	7	50346134	T	C	-0.119	0.018	9.95e-11	0.003	0.021	0.886
GP11	MMP2	rs5757642	22	39764824	T	C	0.121	0.018	9.8e-12	0.015	0.02	0.468
GP11	MMP2	rs7747738	6	31230924	T	C	0.338	0.062	4.31e-08	-0.082	0.059	0.17
GP11	MMP2	rs9385856	6	139625074	T	C	0.106	0.017	3.84e-10	-0.003	0.019	0.865
GP12	MMP2	rs1256519	14	65736324	A	G	0.146	0.017	3.75e-17	0.004	0.019	0.83
GP12	MMP2	rs1555926	20	52184944	T	C	-0.118	0.02	6.96e-09	0.004	0.023	0.874
GP12	MMP2	rs6583437	7	50350267	A	G	-0.114	0.018	6.89e-11	-0.012	0.02	0.526
GP12	MMP2	rs907091	17	37921742	T	C	-0.1	0.017	6.54e-09	-0.001	0.019	0.947
GP13	MMP2	rs12986368	19	5830922	T	C	0.121	0.018	6.64e-12	-0.017	0.019	0.366
GP13	MMP2	rs16848727	3	186712963	A	G	-0.236	0.03	7.48e-15	0.002	0.022	0.919
GP13	MMP2	rs6583437	7	50350267	A	G	-0.118	0.017	1.22e-11	-0.012	0.02	0.526
GP14	MMP2	rs17326497	9	33111686	A	G	0.207	0.036	1.03e-08	0.015	0.034	0.653
GP14	MMP2	rs4734636	8	103542538	A	G	-0.099	0.017	7.41e-09	0.004	0.02	0.827
GP14	MMP2	rs6570530	6	143150223	T	C	0.111	0.017	1.03e-10	0.005	0.019	0.791
GP15	MMP2	rs17198191	7	6516437	T	G	-0.133	0.021	6.33e-10	-0.059	0.022	0.008
GP15	MMP2	rs17630758	22	24136542	A	G	-0.181	0.023	2.23e-15	0	0.026	0.997
GP15	MMP2	rs2725391	17	79192430	T	C	0.093	0.017	2.84e-08	0.01	0.019	0.58
GP15	MMP2	rs383241	17	43705356	A	G	0.166	0.025	2.06e-11	0.002	0.025	0.932
GP15	MMP2	rs5757642	22	39764824	T	C	0.097	0.018	4.52e-08	0.015	0.02	0.468
GP15	MMP2	rs7257072	19	19267990	T	C	-0.097	0.017	5.09e-09	-0.03	0.019	0.116
GP15	MMP2	rs7789913	7	50352695	T	C	-0.094	0.017	3.57e-08	-0.017	0.019	0.389
GP15	MMP2	rs9385856	6	139625074	T	C	0.121	0.017	9.5e-13	-0.003	0.019	0.865
GP16	MMP2	rs1122979	7	150915071	A	G	0.202	0.027	6.33e-14	0.007	0.026	0.795
GP16	MMP2	rs154448	5	95198353	T	C	0.12	0.022	2.59e-08	-0.051	0.024	0.034
GP16	MMP2	rs16861456	3	186723611	A	C	-0.292	0.039	1.13e-13	-0.025	0.044	0.566
GP16	MMP2	rs2745851	20	17829280	A	G	0.095	0.017	3.95e-08	0.015	0.019	0.431
GP16	MMP2	rs3130544	6	31058340	A	C	-0.178	0.031	6.93e-09	-0.058	0.032	0.074
GP16	MMP2	rs8003942	14	105971670	A	G	-0.193	0.019	1.36e-23	0.006	0.022	0.797
GP17	MMP2	rs1256519	14	65736324	A	G	0.132	0.017	1.64e-14	0.004	0.019	0.83
GP17	MMP2	rs6583437	7	50350267	A	G	-0.095	0.017	4.22e-08	-0.012	0.02	0.526
GP18	MMP2	rs12341905	9	33205136	A	G	0.156	0.028	1.93e-08	0.095	0.027	0
GP18	MMP2	rs16848727	3	186712963	A	G	0.192	0.031	3.76e-10	0.002	0.022	0.919
GP18	MMP2	rs17326497	9	33111686	A	G	0.246	0.036	1.05e-11	0.015	0.034	0.653
GP18	MMP2	rs2279913	17	79168268	A	C	0.097	0.017	4.64e-09	-0.006	0.019	0.752
GP18	MMP2	rs250585	16	23401076	T	C	0.137	0.025	2.77e-08	0.002	0.025	0.94
GP19	MMP2	rs4424066	6	32354428	A	G	0.111	0.018	7.45e-10	0.033	0.019	0.08
GP20	MMP2	rs12986368	19	5830922	T	C	0.116	0.018	3.39e-11	-0.017	0.019	0.366
GP22	MMP2	rs6583437	7	50350267	A	G	-0.125	0.017	5.56e-13	-0.012	0.02	0.526
GP22	MMP2	rs6764279	3	186723975	A	C	-0.101	0.018	1.66e-08	-0.005	0.021	0.827
GP22	MMP2	rs7159888	14	65758642	A	G	0.101	0.017	1.43e-09	0.005	0.02	0.802
GP23	MMP2	rs16848727	3	186712963	A	G	0.208	0.031	1.32e-11	0.002	0.022	0.919
GP23	MMP2	rs17304103	22	39661894	A	G	0.163	0.028	8.28e-09	-0.02	0.035	0.564
GP23	MMP2	rs3818593	9	33120706	A	G	0.155	0.021	7.81e-14	0.049	0.025	0.044
GP23	MMP2	rs4649042	1	25325837	A	G	-0.101	0.017	6.66e-09	-0.008	0.02	0.689
GP24	MMP2	rs759602	3	186708804	A	G	0.119	0.02	1e-09	0.022	0.023	0.326
BETA, estimated effect size; CHR, chromosome; EA, effect allele; GDF15, growth/differentiation factor 15; GP, glycan peak; IgG, immunoglobulin G; MMP2, matrix metalloproteinase 2; MR, Mendelian randomization; OA, other allele; PARC, pulmonary and activation-regulated chemokine; RAGE, advanced glycosylation end product-specific receptor; SEM, standard error of the mean; SNP, single-nucleotide poly…

## Sheet: Table S4
Table S4. Characteristics of SNPs selected in reverse MR analyses
Exposure	Outcome	SNP	CHR	POS	EA	OA	Exposure results			Outcomes results
							Beta	SEM	P value	Beta	SEM	P value
GDF15	GP1	rs3195944	19	18476711	G	A	0.3347	0.0597	2.25e-08	0.0362	0.2109	-0.0452
GDF15	GP2	rs3195944	20	18476712	G	A	0.3347	0.0597	2.25299e-08	-0.0434	0.0364	0.2332
GDF15	GP4	rs3195944	21	18476713	G	A	0.3347	0.0597	2.25e-08	0.0365	0.9975	0.0001
GDF15	GP5	rs3195944	22	18476714	G	A	0.3347	0.0597	2.25e-08	0.0364	0.8453	0.0071
GDF15	GP6	rs3195944	23	18476715	G	A	0.3347	0.0597	2.25e-08	0.0366	0.9753	0.0011
GDF15	GP7	rs3195944	24	18476716	G	A	0.3347	0.0597	2.25e-08	0.0364	0.2432	-0.0425
GDF15	GP8	rs3195944	25	18476717	G	A	0.3347	0.0597	2.25e-08	0.0367	0.4893	-0.0254
GDF15	GP9	rs3195944	26	18476718	G	A	0.3347	0.0597	2.25e-08	0.0366	0.3905	0.0314
GDF15	GP10	rs3195944	27	18476719	G	A	0.3347	0.0597	2.25e-08	0.0364	0.6476	0.0167
GDF15	GP11	rs3195944	28	18476720	G	A	0.3347	0.0597	2.25e-08	0.0366	0.08794	0.0624
GDF15	GP12	rs3195944	29	18476721	G	A	0.3347	0.0597	2.25e-08	0.0366	0.2315	-0.0438
GDF15	GP13	rs3195944	30	18476722	G	A	0.3347	0.0597	2.25e-08	0.0362	0.6583	-0.016
GDF15	GP14	rs3195944	31	18476723	G	A	0.3347	0.0597	2.25e-08	0.0367	0.7134	-0.0135
GDF15	GP15	rs3195944	32	18476724	G	A	0.3347	0.0597	2.25e-08	0.0365	0.3712	0.0326
GDF15	GP16	rs3195944	33	18476725	G	A	0.3347	0.0597	2.25e-08	0.0366	0.4622	0.0269
GDF15	GP17	rs3195944	34	18476726	G	A	0.3347	0.0597	2.25e-08	0.0366	0.6892	-0.0146
GDF15	GP18	rs3195944	35	18476727	G	A	0.3347	0.0597	2.25e-08	0.0367	0.8981	0.0047
GDF15	GP19	rs3195944	36	18476728	G	A	0.3347	0.0597	2.25e-08	0.0367	0.3737	0.0327
GDF15	GP20	rs3195944	37	18476729	G	A	0.3347	0.0597	2.25e-08	0.0364	0.4099	-0.03
GDF15	GP21	rs3195944	38	18476730	G	A	0.3347	0.0597	2.25e-08	0.036	0.6055	0.0186
GDF15	GP22	rs3195944	39	18476731	G	A	0.3347	0.0597	2.25e-08	0.0364	0.4294	-0.0288
GDF15	GP23	rs3195944	40	18476732	G	A	0.3347	0.0597	2.25e-08	0.0367	0.6407	0.0171
GDF15	GP24	rs3195944	41	18476733	G	A	0.3347	0.0597	2.25e-08	0.0366	0.2945	0.0384
RAGE	GP1	rs1569419	1	2996602	C	T	-0.175	0.03	2.82e-09	0.025	0.019	0.198
RAGE	GP1	rs2070600	6	32151443	T	C	-0.575	0.048	3.89e-33	0.036	0.039	0.351
RAGE	GP2	rs1569419	1	2996602	C	T	-0.175	0.03	2.82e-09	-0.026	0.019	0.178
RAGE	GP2	rs2070600	6	32151443	T	C	-0.575	0.048	3.89e-33	0.044	0.04	0.276
RAGE	GP4	rs1569419	1	2996602	C	T	-0.175	0.03	2.82e-09	0.022	0.019	0.253
RAGE	GP4	rs2070600	6	32151443	T	C	-0.575	0.048	3.89e-33	0.037	0.04	0.359
RAGE	GP5	rs1569419	1	2996602	C	T	-0.175	0.03	2.82e-09	0.016	0.019	0.407
RAGE	GP5	rs2070600	6	32151443	T	C	-0.575	0.048	3.89e-33	0.002	0.039	0.954
RAGE	GP6	rs1569419	1	2996602	C	T	-0.175	0.03	2.82e-09	0.019	0.019	0.314
RAGE	GP6	rs2070600	6	32151443	T	C	-0.575	0.048	3.89e-33	0.059	0.04	0.146
RAGE	GP7	rs1569419	1	2996602	C	T	-0.175	0.03	2.82e-09	-0.026	0.019	0.169
RAGE	GP7	rs2070600	6	32151443	T	C	-0.575	0.048	3.89e-33	0.011	0.04	0.795
RAGE	GP8	rs1569419	1	2996602	C	T	-0.175	0.03	2.82e-09	0.005	0.019	0.793
RAGE	GP8	rs2070600	6	32151443	T	C	-0.575	0.048	3.89e-33	0.069	0.04	0.086
RAGE	GP9	rs1569419	1	2996602	C	T	-0.175	0.03	2.82e-09	-0.009	0.019	0.63
RAGE	GP9	rs2070600	6	32151443	T	C	-0.575	0.048	3.89e-33	-0.012	0.041	0.775
RAGE	GP10	rs1569419	1	2996602	C	T	-0.175	0.03	2.82e-09	0.011	0.019	0.572
RAGE	GP10	rs2070600	6	32151443	T	C	-0.575	0.048	3.89e-33	0	0.041	0.992
RAGE	GP11	rs1569419	1	2996602	C	T	-0.175	0.03	2.82e-09	-0.002	0.019	0.909
RAGE	GP11	rs2070600	6	32151443	T	C	-0.575	0.048	3.89e-33	-0.061	0.04	0.127
RAGE	GP12	rs1569419	1	2996602	C	T	-0.175	0.03	2.82e-09	-0.026	0.019	0.179
RAGE	GP12	rs2070600	6	32151443	T	C	-0.575	0.048	3.89e-33	-0.02	0.04	0.626
RAGE	GP13	rs1569419	1	2996602	C	T	-0.175	0.03	2.82e-09	-0.033	0.019	0.085
RAGE	GP13	rs2070600	6	32151443	T	C	-0.575	0.048	3.89e-33	0.019	0.04	0.64
RAGE	GP14	rs1569419	1	2996602	C	T	-0.175	0.03	2.82e-09	-0.011	0.019	0.586
RAGE	GP14	rs2070600	6	32151443	T	C	-0.575	0.048	3.89e-33	-0.002	0.04	0.97
RAGE	GP15	rs1569419	1	2996602	C	T	-0.175	0.03	2.82e-09	-0.006	0.019	0.753
RAGE	GP15	rs2070600	6	32151443	T	C	-0.575	0.048	3.89e-33	-0.072	0.04	0.071
RAGE	GP16	rs1569419	1	2996602	C	T	-0.175	0.03	2.82e-09	-0.003	0.019	0.879
RAGE	GP16	rs2070600	6	32151443	T	C	-0.575	0.048	3.89e-33	-0.011	0.04	0.79
RAGE	GP17	rs1569419	1	2996602	C	T	-0.175	0.03	2.82e-09	-0.004	0.019	0.821
RAGE	GP17	rs2070600	6	32151443	T	C	-0.575	0.048	3.89e-33	-0.089	0.04	0.025
RAGE	GP18	rs1569419	1	2996602	C	T	-0.175	0.03	2.82e-09	-0.01	0.019	0.619
RAGE	GP18	rs2070600	6	32151443	T	C	-0.575	0.048	3.89e-33	0	0.04	0.993
RAGE	GP19	rs1569419	1	2996602	C	T	-0.175	0.03	2.82e-09	-0.002	0.019	0.912
RAGE	GP19	rs2070600	6	32151443	T	C	-0.575	0.048	3.89e-33	-0.171	0.039	0
RAGE	GP20	rs1569419	1	2996602	C	T	-0.175	0.03	2.82e-09	-0.01	0.019	0.583
RAGE	GP20	rs2070600	6	32151443	T	C	-0.575	0.048	3.89e-33	-0.038	0.039	0.322
RAGE	GP21	rs1569419	1	2996602	C	T	-0.175	0.03	2.82e-09	0.012	0.019	0.527
RAGE	GP21	rs2070600	6	32151443	T	C	-0.575	0.048	3.89e-33	-0.055	0.039	0.161
RAGE	GP22	rs1569419	1	2996602	C	T	-0.175	0.03	2.82e-09	-0.024	0.019	0.199
RAGE	GP22	rs2070600	6	32151443	T	C	-0.575	0.048	3.89e-33	-0.05	0.039	0.193
RAGE	GP23	rs1569419	1	2996602	C	T	-0.175	0.03	2.82e-09	-0.012	0.019	0.545
RAGE	GP23	rs2070600	6	32151443	T	C	-0.575	0.048	3.89e-33	-0.068	0.039	0.087
RAGE	GP24	rs1569419	1	2996602	C	T	-0.175	0.03	2.82e-09	-0.013	0.019	0.506
RAGE	GP24	rs2070600	6	32151443	T	C	-0.575	0.048	3.89e-33	-0.144	0.039	0
VEGFA	GP1	rs302953	8	106512481	T	C	0.068	0.012	2.38e-08	0.017	0.017	0.305
VEGFA	GP1	rs4741756	9	2668187	A	C	0.101	0.013	1.77e-14	-0.055	0.029	0.063
VEGFA	GP1	rs7356919	6	43891365	A	G	-0.113	0.014	2.35e-16	-0.013	0.03	0.659
VEGFA	GP2	rs302953	8	106512481	T	C	0.068	0.012	2.38e-08	0	0.017	0.999
VEGFA	GP2	rs4741756	9	2668187	A	C	0.101	0.013	1.77e-14	0.012	0.029	0.683
VEGFA	GP2	rs7356919	6	43891365	A	G	-0.113	0.014	2.35e-16	0.008	0.031	0.806
VEGFA	GP4	rs302953	8	106512481	T	C	0.068	0.012	2.38e-08	0.016	0.017	0.356
VEGFA	GP4	rs4741756	9	2668187	A	C	0.101	0.013	1.77e-14	-0.021	0.03	0.475
VEGFA	GP4	rs7356919	6	43891365	A	G	-0.113	0.014	2.35e-16	-0.002	0.031	0.956
VEGFA	GP5	rs302953	8	106512481	T	C	0.068	0.012	2.38e-08	0.016	0.017	0.354
VEGFA	GP5	rs4741756	9	2668187	A	C	0.101	0.013	1.77e-14	0.009	0.03	0.762
VEGFA	GP5	rs7356919	6	43891365	A	G	-0.113	0.014	2.35e-16	-0.022	0.031	0.463
VEGFA	GP6	rs302953	8	106512481	T	C	0.068	0.012	2.38e-08	0.005	0.017	0.782
VEGFA	GP6	rs4741756	9	2668187	A	C	0.101	0.013	1.77e-14	0.008	0.03	0.782
VEGFA	GP6	rs7356919	6	43891365	A	G	-0.113	0.014	2.35e-16	0.024	0.031	0.433
VEGFA	GP7	rs302953	8	106512481	T	C	0.068	0.012	2.38e-08	0.007	0.017	0.698
VEGFA	GP7	rs4741756	9	2668187	A	C	0.101	0.013	1.77e-14	0.022	0.029	0.445
VEGFA	GP7	rs7356919	6	43891365	A	G	-0.113	0.014	2.35e-16	0.003	0.031	0.928
VEGFA	GP8	rs302953	8	106512481	T	C	0.068	0.012	2.38e-08	0.029	0.017	0.084
VEGFA	GP8	rs4741756	9	2668187	A	C	0.101	0.013	1.77e-14	0.019	0.03	0.52
VEGFA	GP8	rs7356919	6	43891365	A	G	-0.113	0.014	2.35e-16	0.004	0.031	0.908
VEGFA	GP9	rs302953	8	106512481	T	C	0.068	0.012	2.38e-08	-0.008	0.017	0.649
VEGFA	GP9	rs4741756	9	2668187	A	C	0.101	0.013	1.77e-14	-0.049	0.03	0.098
VEGFA	GP9	rs7356919	6	43891365	A	G	-0.113	0.014	2.35e-16	-0.003	0.031	0.921
VEGFA	GP10	rs302953	8	106512481	T	C	0.068	0.012	2.38e-08	-0.009	0.017	0.609
VEGFA	GP10	rs4741756	9	2668187	A	C	0.101	0.013	1.77e-14	0.027	0.029	0.353
VEGFA	GP10	rs7356919	6	43891365	A	G	-0.113	0.014	2.35e-16	0.059	0.031	0.056
VEGFA	GP11	rs302953	8	106512481	T	C	0.068	0.012	2.38e-08	-0.017	0.017	0.331
VEGFA	GP11	rs4741756	9	2668187	A	C	0.101	0.013	1.77e-14	-0.003	0.03	0.915
VEGFA	GP11	rs7356919	6	43891365	A	G	-0.113	0.014	2.35e-16	0.004	0.031	0.892
VEGFA	GP12	rs302953	8	106512481	T	C	0.068	0.012	2.38e-08	0.002	0.017	0.925
VEGFA	GP12	rs4741756	9	2668187	A	C	0.101	0.013	1.77e-14	0.02	0.03	0.504
VEGFA	GP12	rs7356919	6	43891365	A	G	-0.113	0.014	2.35e-16	-0.013	0.031	0.672
VEGFA	GP13	rs302953	8	106512481	T	C	0.068	0.012	2.38e-08	0.009	0.017	0.579
VEGFA	GP13	rs4741756	9	2668187	A	C	0.101	0.013	1.77e-14	0.005	0.029	0.863
VEGFA	GP13	rs7356919	6	43891365	A	G	-0.113	0.014	2.35e-16	0.012	0.03	0.704
VEGFA	GP14	rs302953	8	106512481	T	C	0.068	0.012	2.38e-08	-0.02	0.017	0.249
VEGFA	GP14	rs4741756	9	2668187	A	C	0.101	0.013	1.77e-14	-0.008	0.03	0.791
VEGFA	GP14	rs7356919	6	43891365	A	G	-0.113	0.014	2.35e-16	-0.022	0.031	0.473
VEGFA	GP15	rs302953	8	106512481	T	C	0.068	0.012	2.38e-08	-0.021	0.017	0.219
VEGFA	GP15	rs4741756	9	2668187	A	C	0.101	0.013	1.77e-14	0.007	0.03	0.815
VEGFA	GP15	rs7356919	6	43891365	A	G	-0.113	0.014	2.35e-16	0.017	0.031	0.578
VEGFA	GP16	rs302953	8	106512481	T	C	0.068	0.012	2.38e-08	-0.013	0.017	0.451
VEGFA	GP16	rs4741756	9	2668187	A	C	0.101	0.013	1.77e-14	-0.007	0.03	0.825
VEGFA	GP16	rs7356919	6	43891365	A	G	-0.113	0.014	2.35e-16	0.003	0.031	0.934
VEGFA	GP17	rs302953	8	106512481	T	C	0.068	0.012	2.38e-08	-0.016	0.017	0.346
VEGFA	GP17	rs4741756	9	2668187	A	C	0.101	0.013	1.77e-14	0.004	0.029	0.899
VEGFA	GP17	rs7356919	6	43891365	A	G	-0.113	0.014	2.35e-16	-0.039	0.031	0.209
VEGFA	GP18	rs302953	8	106512481	T	C	0.068	0.012	2.38e-08	-0.023	0.017	0.185
VEGFA	GP18	rs4741756	9	2668187	A	C	0.101	0.013	1.77e-14	0.019	0.03	0.519
VEGFA	GP18	rs7356919	6	43891365	A	G	-0.113	0.014	2.35e-16	-0.024	0.031	0.434
VEGFA	GP19	rs302953	8	106512481	T	C	0.068	0.012	2.38e-08	-0.021	0.017	0.225
VEGFA	GP19	rs4741756	9	2668187	A	C	0.101	0.013	1.77e-14	0.004	0.03	0.895
VEGFA	GP19	rs7356919	6	43891365	A	G	-0.113	0.014	2.35e-16	-0.013	0.031	0.667
VEGFA	GP20	rs302953	8	106512481	T	C	0.068	0.012	2.38e-08	0.012	0.017	0.474
VEGFA	GP20	rs4741756	9	2668187	A	C	0.101	0.013	1.77e-14	0.016	0.029	0.582
VEGFA	GP20	rs7356919	6	43891365	A	G	-0.113	0.014	2.35e-16	0.041	0.031	0.182
VEGFA	GP21	rs302953	8	106512481	T	C	0.068	0.012	2.38e-08	-0.011	0.017	0.518
VEGFA	GP21	rs4741756	9	2668187	A	C	0.101	0.013	1.77e-14	0.014	0.029	0.638
VEGFA	GP21	rs7356919	6	43891365	A	G	-0.113	0.014	2.35e-16	0.003	0.03	0.93
VEGFA	GP22	rs302953	8	106512481	T	C	0.068	0.012	2.38e-08	-0.006	0.017	0.743
VEGFA	GP22	rs4741756	9	2668187	A	C	0.101	0.013	1.77e-14	0.02	0.03	0.5
VEGFA	GP22	rs7356919	6	43891365	A	G	-0.113	0.014	2.35e-16	0.048	0.031	0.117
VEGFA	GP23	rs302953	8	106512481	T	C	0.068	0.012	2.38e-08	-0.002	0.017	0.928
VEGFA	GP23	rs4741756	9	2668187	A	C	0.101	0.013	1.77e-14	0.018	0.03	0.548
VEGFA	GP23	rs7356919	6	43891365	A	G	-0.113	0.014	2.35e-16	-0.029	0.031	0.343
VEGFA	GP24	rs302953	8	106512481	T	C	0.068	0.012	2.38e-08	0.004	0.017	0.828
VEGFA	GP24	rs4741756	9	2668187	A	C	0.101	0.013	1.77e-14	0.022	0.03	0.467
VEGFA	GP24	rs7356919	6	43891365	A	G	-0.113	0.014	2.35e-16	0.014	0.031	0.657
PARC	GP1	rs1051849	17	35873324	C	T	-0.161	0.029	2.67e-08	0.044	0.026	0.094
PARC	GP1	rs2526333	17	34286745	T	C	0.192	0.027	2.77e-12	-0.004	0.023	0.876
PARC	GP2	rs1051849	17	35873324	C	T	-0.161	0.029	2.67e-08	0.001	0.027	0.959
PARC	GP2	rs2526333	17	34286745	T	C	0.192	0.027	2.77e-12	0.022	0.023	0.341
PARC	GP4	rs1051849	17	35873324	C	T	-0.161	0.029	2.67e-08	0.022	0.027	0.405
PARC	GP4	rs2526333	17	34286745	T	C	0.192	0.027	2.77e-12	-0.018	0.023	0.444
PARC	GP5	rs1051849	17	35873324	C	T	-0.161	0.029	2.67e-08	0.006	0.026	0.818
PARC	GP5	rs2526333	17	34286745	T	C	0.192	0.027	2.77e-12	0.001	0.023	0.971
PARC	GP6	rs1051849	17	35873324	C	T	-0.161	0.029	2.67e-08	0.031	0.027	0.243
PARC	GP6	rs2526333	17	34286745	T	C	0.192	0.027	2.77e-12	0.014	0.023	0.535
PARC	GP7	rs1051849	17	35873324	C	T	-0.161	0.029	2.67e-08	-0.014	0.027	0.602
PARC	GP7	rs2526333	17	34286745	T	C	0.192	0.027	2.77e-12	0.036	0.023	0.117
PARC	GP8	rs1051849	17	35873324	C	T	-0.161	0.029	2.67e-08	-0.028	0.027	0.287
PARC	GP8	rs2526333	17	34286745	T	C	0.192	0.027	2.77e-12	-0.015	0.023	0.505
PARC	GP9	rs1051849	17	35873324	C	T	-0.161	0.029	2.67e-08	-0.019	0.027	0.477
PARC	GP9	rs2526333	17	34286745	T	C	0.192	0.027	2.77e-12	-0.012	0.023	0.614
PARC	GP10	rs1051849	17	35873324	C	T	-0.161	0.029	2.67e-08	-0.028	0.027	0.293
PARC	GP10	rs2526333	17	34286745	T	C	0.192	0.027	2.77e-12	0.052	0.023	0.025
PARC	GP11	rs1051849	17	35873324	C	T	-0.161	0.029	2.67e-08	-0.007	0.027	0.783
PARC	GP11	rs2526333	17	34286745	T	C	0.192	0.027	2.77e-12	0.036	0.023	0.116
PARC	GP12	rs1051849	17	35873324	C	T	-0.161	0.029	2.67e-08	-0.008	0.027	0.766
PARC	GP12	rs2526333	17	34286745	T	C	0.192	0.027	2.77e-12	0.017	0.023	0.467
PARC	GP13	rs1051849	17	35873324	C	T	-0.161	0.029	2.67e-08	-0.007	0.027	0.797
PARC	GP13	rs2526333	17	34286745	T	C	0.192	0.027	2.77e-12	0.029	0.023	0.216
PARC	GP14	rs1051849	17	35873324	C	T	-0.161	0.029	2.67e-08	-0.028	0.027	0.289
PARC	GP14	rs2526333	17	34286745	T	C	0.192	0.027	2.77e-12	0.016	0.023	0.479
PARC	GP15	rs1051849	17	35873324	C	T	-0.161	0.029	2.67e-08	-0.044	0.027	0.096
PARC	GP15	rs2526333	17	34286745	T	C	0.192	0.027	2.77e-12	0.048	0.023	0.036
PARC	GP16	rs1051849	17	35873324	C	T	-0.161	0.029	2.67e-08	0.017	0.027	0.534
PARC	GP16	rs2526333	17	34286745	T	C	0.192	0.027	2.77e-12	0.001	0.023	0.956
PARC	GP17	rs1051849	17	35873324	C	T	-0.161	0.029	2.67e-08	0.02	0.027	0.448
PARC	GP17	rs2526333	17	34286745	T	C	0.192	0.027	2.77e-12	0.019	0.023	0.403
PARC	GP18	rs1051849	17	35873324	C	T	-0.161	0.029	2.67e-08	0.005	0.027	0.867
PARC	GP18	rs2526333	17	34286745	T	C	0.192	0.027	2.77e-12	0.013	0.023	0.567
PARC	GP19	rs1051849	17	35873324	C	T	-0.161	0.029	2.67e-08	-0.055	0.027	0.038
PARC	GP19	rs2526333	17	34286745	T	C	0.192	0.027	2.77e-12	-0.007	0.023	0.768
PARC	GP20	rs1051849	17	35873324	C	T	-0.161	0.029	2.67e-08	0.022	0.026	0.403
PARC	GP20	rs2526333	17	34286745	T	C	0.192	0.027	2.77e-12	0.019	0.023	0.403
PARC	GP21	rs1051849	17	35873324	C	T	-0.161	0.029	2.67e-08	0.001	0.026	0.984
PARC	GP21	rs2526333	17	34286745	T	C	0.192	0.027	2.77e-12	-0.013	0.023	0.559
PARC	GP22	rs1051849	17	35873324	C	T	-0.161	0.029	2.67e-08	0.026	0.026	0.321
PARC	GP22	rs2526333	17	34286745	T	C	0.192	0.027	2.77e-12	-0.027	0.023	0.229
PARC	GP23	rs1051849	17	35873324	C	T	-0.161	0.029	2.67e-08	0	0.027	0.993
PARC	GP23	rs2526333	17	34286745	T	C	0.192	0.027	2.77e-12	-0.027	0.023	0.234
PARC	GP24	rs1051849	17	35873324	C	T	-0.161	0.029	2.67e-08	-0.04	0.026	0.127
PARC	GP24	rs2526333	17	34286745	T	C	0.192	0.027	2.77e-12	-0.02	0.023	0.392
MMP2	GP1	rs10518117	4	74750051	A	G	-0.308	0.056	3.77e-08	0.002	0.037	0.958
MMP2	GP2	rs10518117	4	74750051	A	G	-0.308	0.056	3.77e-08	-0.021	0.038	0.581
MMP2	GP4	rs10518117	4	74750051	A	G	-0.308	0.056	3.77e-08	0.014	0.038	0.709
MMP2	GP5	rs10518117	4	74750051	A	G	-0.308	0.056	3.77e-08	0.034	0.037	0.365
MMP2	GP6	rs10518117	4	74750051	A	G	-0.308	0.056	3.77e-08	0.042	0.038	0.269
MMP2	GP7	rs10518117	4	74750051	A	G	-0.308	0.056	3.77e-08	-0.013	0.038	0.725
MMP2	GP8	rs10518117	4	74750051	A	G	-0.308	0.056	3.77e-08	-0.025	0.038	0.502
MMP2	GP9	rs10518117	4	74750051	A	G	-0.308	0.056	3.77e-08	0.016	0.038	0.674
MMP2	GP10	rs10518117	4	74750051	A	G	-0.308	0.056	3.77e-08	0.037	0.038	0.338
MMP2	GP11	rs10518117	4	74750051	A	G	-0.308	0.056	3.77e-08	0.028	0.038	0.466
MMP2	GP12	rs10518117	4	74750051	A	G	-0.308	0.056	3.77e-08	0.008	0.038	0.83
MMP2	GP13	rs10518117	4	74750051	A	G	-0.308	0.056	3.77e-08	0.007	0.038	0.851
MMP2	GP14	rs10518117	4	74750051	A	G	-0.308	0.056	3.77e-08	0.005	0.038	0.899
MMP2	GP15	rs10518117	4	74750051	A	G	-0.308	0.056	3.77e-08	0.008	0.038	0.84
MMP2	GP16	rs10518117	4	74750051	A	G	-0.308	0.056	3.77e-08	0.02	0.038	0.59
MMP2	GP17	rs10518117	4	74750051	A	G	-0.308	0.056	3.77e-08	0	0.038	0.994
MMP2	GP18	rs10518117	4	74750051	A	G	-0.308	0.056	3.77e-08	0.004	0.038	0.918
MMP2	GP19	rs10518117	4	74750051	A	G	-0.308	0.056	3.77e-08	-0.018	0.038	0.631
MMP2	GP20	rs10518117	4	74750051	A	G	-0.308	0.056	3.77e-08	-0.022	0.037	0.564
MMP2	GP21	rs10518117	4	74750051	A	G	-0.308	0.056	3.77e-08	-0.01	0.037	0.798
MMP2	GP22	rs10518117	4	74750051	A	G	-0.308	0.056	3.77e-08	0.01	0.037	0.799
MMP2	GP23	rs10518117	4	74750051	A	G	-0.308	0.056	3.77e-08	-0.029	0.038	0.441
MMP2	GP24	rs10518117	4	74750051	A	G	-0.308	0.056	3.77e-08	-0.016	0.037	0.662
BETA, estimated effect size; CHR, chromosome; EA, effect allele; GDF15, growth/differentiation factor 15; GP, glycan peak; IgG, immunoglobulin G; MMP2, matrix metalloproteinase 2; MR, Mendelian randomization; OA, other allele; PARC, pulmonary and activation-regulated chemokine; RAGE, advanced glycosylation end product-specific receptor; SEM, standard error of the mean; SNP, single-nucleotide poly…

## Sheet: Table S5
Table S5. MR analysis of the causal relationship between IgG N-glycans and the risk of GDF15.
Exposure	Method	SNP (N)	OR (95%CI)	Beta (SE)	P value
GP2	IVW	5	0.867 (0.705−1.066)	-0.143 (0.106)	0.176915
GP2	WM	5	0.838 (0.656−1.072)	-0.176 (0.125)	0.159397
GP2	PWM	5	0.838 (0.649−1.083)	-0.176 (0.131)	0.177487
GP2	MR−RAPS	5	0.864 (0.711−1.052)	-0.146 (0.100)	0.145333
GP2	MR−PRESSO RAW		0.867 (0.705−1.066)	-0.143 G10(0.106)	0.248259
GP2	MR−PRESSO Outlier−corrected		NA	NA	NA
GP2	MR Egger	5	0.558 (0.284−1.096)	-0.584 (0.345)	0.188887
GP4	Wald ratio	1	1.27 (0.637−2.531)	0.239 (0.352)	0.496601
GP6	Wald ratio	1	0.428 (0.189−0.969)	-0.848 (0.416)	0.0417381
GP7	IVW	5	0.863 (0.66−1.129)	-0.147 (0.137)	0.283473
GP7	WM	5	0.803 (0.617−1.046)	-0.219 (0.135)	0.104054
GP7	PWM	5	0.718 (0.548−0.941)	-0.331 (0.138)	0.0163319
GP7	MR−RAPS	5	0.859 (0.708−1.041)	-0.152 (0.098)	0.121291
GP7	MR−PRESSO RAW	5	0.863 (0.660−1.129)	-0.147(0.137)	0.343871
GP7	MR−PRESSO Outlier−corrected	NA	NA	NA	NA
GP7	MR Egger	5	0.856 (0.123−5.939)	-0.156 (0.988)	0.884753
GP8	Wald ratio	1	1.025 (0.68−1.545)	0.025 (0.209)	0.905657
GP9	IVW	2	0.919 (0.696−1.212)	-0.085 (0.142)	0.548254
GP9	MR−RAPS	2	0.834 (0.653−1.066)	-0.181 (0.125)	0.148227
GP10	IVW	7	1.026 (0.838−1.256)	0.026 (0.103)	0.802521
GP10	WM	7	1.158 (0.911−1.473)	0.147 (0.123)	0.229918
GP10	PWM	7	1.162 (0.922−1.465)	0.150 (0.118)	0.203303
GP10	MR−RAPS	7	0.973 (0.824−1.149)	-0.027 (0.085)	0.083712
GP10	MR Egger	7	2.064 (0.841−5.064)	0.725 (0.458)	0.174376
GP10	MR−PRESSO RAW	7	1.026 (0.838−1.256)	0.026 (0.103)	0.810864
GP10	MR−PRESSO Outlier−corrected	NA	NA	NA	NA
GP11	IVW	2	1.021 (0.604−1.724)	0.02 (0.267)	0.939099
GP11	MR−RAPS	2	1.021 (0.741−1.407)	0.021 (0.163)	0.897177
GP12	IVW	3	0.882 (0.572−1.361)	-0.125 (0.221)	0.571289
GP12	WM	3	0.825 (0.586−1.163)	-0.192 (0.175)	0.272742
GP12	PWM	3	0.795 (0.575−1.101)	-0.229 (0.166)	0.16738
GP12	MR−RAPS	3	0.877 (0.68−1.13)	-0.132 (0.13)	0.309467
GP12	MR Egger	3	0.333 (0.01−11.035)	-1.1 (1.786)	0.648589
GP13	IVW	2	0.789 (0.552−1.127)	-0.237 (0.182)	0.193112
GP13	MR−RAPS	2	0.786 (0.589−1.05)	-0.241 (0.148)	0.102849
GP14	Wald ratio	1	0.773 (0.369−1.622)	-0.257 (0.378)	0.496601
GP15	Wald ratio	1	1.231 (0.507−2.985)	0.208 (0.452)	0.646163
GP16	IVW	5	1.024 (0.843−1.244)	0.024 (0.099)	0.809052
GP16	WM	5	0.986 (0.794−1.225)	-0.014 (0.111)	0.897612
GP16	MR−RAPS	5	1.072 (0.911−1.262)	0.069 (0.083)	0.404549
GP16	PWM	5	0.986 (0.788−1.234)	-0.014 (0.114)	0.900876
GP16	MR Egger	5	1.085 (0.581−2.026)	0.081 (0.319)	0.814734
GP16	MR−PRESSO RAW	5	1.024 (0.914−1.148)	0.024 (0.058)	0.700803
GP16	MR−PRESSO Outlier−corrected	NA	NA	NA	NA
GP17	IVW	2	0.709 (0.504−0.995)	-0.345 (0.173)	0.046885
GP17	MR−RAPS	2	0.707 (0.495−1.008)	-0.347 (0.181)	0.0556925
GP18	Wald ratio	1	0.805 (0.431−1.504)	-0.217 (0.319)	0.496601
GP22	IVW	3	0.823 (0.49−1.383)	-0.195 (0.265)	0.462188
GP22	WM	3	0.702 (0.473−1.042)	-0.353 (0.201)	0.0791399
GP22	PWM	3	0.685 (0.471−0.995)	-0.378 (0.191)	0.0472389
GP22	MR−RAPS	3	0.817 (0.595−1.12)	-0.202 (0.161)	0.209366
GP22	MR Egger	3	0.054 (0−6.602)	-2.911 (2.448)	0.445151
GP23	Wald ratio	1	1.158 (0.527−2.545)	0.147 (0.402)	0.714114
GP24	Wald ratio	1	1.159 (0.711−1.89)	0.148 (0.249)	0.553454
BETA, estimated effect size; CI, confidence interval; GDF15, growth/differentiation factor 15; GP, glycan peak; IgG, immunoglobulin G; IVW, inverse−variance weighted method; MMP2, matrix metalloproteinase 2; MR, Mendelian randomization;MR−RAPS, MR−adjusted profile score; OR, odds ratio; MR−PRESSO, MR pleiotropy residual sum and outlier; PARC, pulmonary and activation−regulated chemokine; PWM, pen…

## Sheet: Table S6
Table S6. Horizontal pleiotropy and heterogeneity tests of IgG N-glycans with GDF15.
Exposure	MR-Egger			MR-PRESSO				Cochran’s Q
	Intercept	Pa		Pb	Outlier (N)	Pc		P d
GP2	0.0614375	0.274102		0.368	NA	NA		0.323132
GP7	0.00127883	0.993242		0.132	NA	NA		0.0916729
GP9	NA	NA		NA	NA	NA		0.714168
GP10	-0.093891	0.179861		0.26	NA	NA		0.246025
GP11	NA	NA		NA	NA	NA		0.0953801
GP12	0.116577	0.678776		NA	NA	NA		0.0503028
GP13	NA	NA		NA	NA	NA		0.201555
GP16	-0.0113904	0.861574		0.888	NA	NA		0.849467
GP17	NA	NA		NA	NA	NA		0.31605
GP22	0.310691	0.465316		NA	NA	NA		0.0616337
Pa is the value of P for MR-Egger intercept. Pb is the value of P for global tests by performing MR-PRESSO method to detect potential horizontal pleiotropy. Outlier, number of outliers detected by performing MR-PRESSO outlier test. Pc is the value of P for distortion tests by performing MR-PRESSO method to test the significant differences in causal estimates before and after outliers corrections.…

## Sheet: Table S7
Table S7. MR analysis of the causal relationship between IgG N-glycans and the risk of RAGE.
Exposure	Method	SNP (N)	OR (95%CI)	Beta (SE)	P value
GP2	IVW	6	0.82 (0.566−1.187)	−0.199 (0.189)	0.292853
GP2	WM	6	0.966 (0.752−1.241)	−0.035 (0.128)	0.785525
GP2	PWM	6	1.053 (0.831−1.335)	0.052 (0.121)	0.668434
GP2	MR−RAPS	6	0.804 (0.690−0.936)	−0.218(0.078)	0.0050604
GP2	MR Egger	6	1.311 (0.418−4.113)	0.271 (0.583)	0.666526
GP2	MR−PRESSO RAW	6	0.820 (0.566−1.187)	−0.199(0.189)	0.34101
GP2	MR−PRESSO Outlier−corrected	3	0.816 (0.602−1.105)	−0.204(0.155)	0.319089
GP4	IVW	2	0.8 (0.598−1.071)	−0.223 (0.149)	0.134099
GP4	MR−RAPS	2	0.8(0.588−1.089)	−0.223(0.157)	0.155856
GP6	Wald ratio	1	1.05 (0.685−1.61)	0.049 (0.218)	0.821924
GP7	IVW	6	0.889 (0.603−1.31)	−0.118 (0.198)	0.551861
GP7	WM	6	0.985 (0.772−1.257)	−0.015 (0.125)	0.903821
GP7	PWM	6	1.092 (0.869−1.372)	0.088 (0.116)	0.449232
GP7	MR−RAPS	6	0.878 (0.752−1.024)	-0.131(0.079)	0.0974039
GP7	MR−PRESSO RAW	6	0.889 (0.603−1.31)	-0.118(0.198)	0.577763
GP7	MR−PRESSO Outlier−corrected	4	1.100 (0.928−1.304)	0.096 (0.087)	0.350606
GP7	MR Egger	6	0.858 (0.12−6.112)	-0.154 (1.002)	0.885538
GP8	IVW	4	0.865 (0.67−1.115)	-0.146 (0.13)	0.262518
GP8	WM	4	0.793 (0.586−1.074)	-0.231 (0.154)	0.133808
GP8	PWM	4	0.793 (0.594−1.06)	-0.231 (0.148)	0.117147
GP8	MR−RAPS	4	0.892(0.715−1.112)	-0.115(0.113)	0.112849
GP8	MR−PRESSO RAW	4	0.865(0.67−1.115)	-0.146(0.13)	0.344128
GP8	MR−PRESSO Outlier−corrected	NA	NA	NA	NA
GP8	MR Egger	4	1.191 (0.31−4.584)	0.175 (0.687)	0.822712
GP9	IVW	3	1.097 (0.715−1.684)	0.093 (0.219)	0.670999
GP9	WM	3	1.25 (0.959−1.629)	0.223 (0.135)	0.0983802
GP9	PWM	3	1.294 (0.994−1.683)	0.257 (0.134)	0.0553277
GP9	MR−RAPS	3	1.09(0.9−1.321)	0.087 (0.098)	0.098023
GP9	MR Egger	3	4.107 (0.469−35.931)	1.413 (1.107)	0.423006
GP10	IVW	8	0.999 (0.796−1.255)	-0.001 (0.116)	0.995432
GP10	WM	8	0.946 (0.77−1.161)	-0.056 (0.105)	0.592998
GP10	PWM	8	0.929 (0.744−1.159)	-0.074 (0.113)	0.51239
GP10	MR−RAPS	8	1.012(0.877−1.167)	0.011(0.073)	0.0729008
GP10	MR−PRESSO RAW	8	0.999(0.796−1.255)	-0.001(0.116)	0.995592
GP10	MR−PRESSO Outlier−corrected	NA	NA	NA	NA
GP10	MR Egger	8	1.653 (0.493−5.551)	0.503 (0.618)	0.44682
GP11	IVW	3	1.063 (0.848−1.331)	0.061 (0.115)	0.59758
GP11	WM	3	1.105 (0.847−1.442)	0.100 (0.136)	0.461192
GP11	PWM	3	1.105 (0.858−1.424)	0.100 (0.129)	0.439479
GP11	MR−RAPS	3	1.035(0.853−1.257)	0.035(0.099)	0.726026
GP11	MR Egger	3	1.156 (0.695−1.925)	0.145 (0.26)	0.675862
GP12	IVW	4	0.674 (0.43−1.057)	-0.395 (0.23)	0.085439
GP12	WM	4	0.874 (0.632−1.209)	-0.135 (0.166)	0.416017
GP12	PWM	4	0.976 (0.709−1.342)	-0.025 (0.163)	0.879407
GP12	MR−RAPS	4	0.654 (0.525−0.816)	-0.424(0.112)	0.000159694
GP12	MR Egger	4	0.054 (0.013−0.23)	-2.917 (0.739)	0.0586052
GP13	IVW	3	1.044 (0.762−1.43)	0.043 (0.161)	0.788735
GP13	WM	3	1.105 (0.888−1.376)	0.100 (0.112)	0.370681
GP13	PWM	3	1.128 (0.913−1.393)	0.120 (0.108)	0.26365
GP13	MR−RAPS	3	1.045(0.869−1.258)	0.044 (0.094)	0.639107
GP13	MR Egger	3	1.788 (0.823−3.887)	0.581 (0.396)	0.380673
GP14	IVW	4	1.232 (0.98−1.55)	0.209 (0.117)	0.0742085
GP14	WM	4	1.280 (0.967−1.693)	0.247 (0.143)	0.083959
GP14	PWM	4	1.280 (0.968−1.692)	0.247 (0.142)	0.082981
GP14	MR−RAPS	4	1.055 (0.881−1.264)	0.054(0.092)	0.56001
GP14	MR Egger	4	1.366 (0.765−2.438)	0.312 (0.296)	0.402432
GP15	Wald ratio	1	1.045 (0.714−1.529)	0.044 (0.194)	0.821924
GP16	IVW	6	1.028 (0.882−1.199)	0.028 (0.078)	0.723326
GP16	WM	6	0.965 (0.791−1.177)	-0.036 (0.102)	0.7237
GP16	PWM	6	0.965 (0.79−1.178)	-0.036 (0.102)	0.724383
GP16	MR−RAPS	6	1.067(0.949−1.201)	0.065 (0.06)	0.278766
GP16	MR−PRESSO RAW	6	1.028(0.892−1.185)	0.028(0.072)	0.716549
GP16	MR−PRESSO Outlier−corrected	NA	NA	NA	NA
GP16	MR Egger	6	0.873 (0.554−1.377)	-0.136 (0.232)	0.590921
GP17	IVW	2	0.521 (0.218−1.245)	-0.652 (0.444)	0.142348
GP17	MR−RAPS	2	0.495(0.354−0.692)	-0.703(0.171)	3.85251e-05
GP18	IVW	5	0.972 (0.791−1.194)	-0.029 (0.105)	0.785399
GP18	WM	5	0.896 (0.703−1.142)	-0.11 (0.124)	0.373985
GP18	PWM	5	0.896 (0.709−1.132)	-0.11 (0.119)	0.356942
GP18	MR−RAPS	5	0.971(0.808−1.167)	-0.03(0.094)	0.752786
GP18	MR−PRESSO RAW	5	0.972(0.791−1.194)	-0.029(0.105)	0.798877
GP18	MR−PRESSO Outlier−corrected	NA	NA	NA	NA
GP18	MR Egger	5	0.899 (0.406−1.988)	-0.107 (0.405)	0.809216
GP19	Wald ratio	1	2.142 (1.384−3.316)	0.762 (0.223)	0.000633143
GP20	Wald ratio	1	0.641 (0.404−1.016)	-0.445 (0.235)	0.058307
GP22	IVW	3	0.59 (0.275−1.268)	-0.527 (0.39)	0.176639
GP22	WM	3	0.739 (0.504−1.083)	-0.302 (0.195)	0.120708
GP22	PWM	3	0.833 (0.576−1.204)	-0.183 (0.188)	0.331401
GP22	MR−RAPS	3	0.549(0.412−0.731)	-0.6(0.146)	4.17497e-05
GP22	MR Egger	3	57.832 (0.173−19284.627)	4.058 (2.964)	0.401648
GP23	IVW	4	0.916 (0.761−1.101)	-0.088 (0.094)	0.348995
GP23	WM	4	0.909 (0.735−1.125)	-0.095 (0.109)	0.380737
GP23	PWM	4	0.909 (0.731−1.131)	-0.095 (0.111)	0.393351
GP23	MR−RAPS	4	0.915(0.757−1.105)	-0.089 (0.097)	0.355842
GP23	MR−PRESSO RAW	4	0.916(0.773−1.085)	-0.088(0.087)	0.383367
GP23	MR−PRESSO Outlier−corrected	NA	NA	NA	NA
GP23	MR Egger	4	0.541 (0.273−1.069)	-0.615 (0.348)	0.219138
GP24	Wald ratio	1	1.418 (0.847−2.374)	0.349 (0.263)	0.183824
BETA, estimated effect size; CI, confidence interval; GP, glycan peak; IgG, immunoglobulin G; IVW, inverse−variance weighted method; MR, Mendelian randomization; MR−RAPS, MR−adjusted profile score; OR, odds ratio; MR−PRESSO, MR pleiotropy residual sum and outlier; PWM, penalized weighted median; RAGE, advanced glycosylation end product−specific receptor; SE, standard error; SNP, single−nucleotide…

## Sheet: Table S8
Table S8. Horizontal pleiotropy and heterogeneity tests of IgG N-glycans with RAGE.
Exposure		MR-Egger			MR-PRESSO				Cochran’s Q
		Intercept	Pa		Pb	Outlier (N)	Pc		P d
GP2		-0.0755861	0.441556		0.001	3	<0.001		2.11799e-05
GP4		NA	NA		NA	NA	NA		0.879752
GP7		0.00566341	0.972501		<0.001	2	<0.001		1.08078e-05
GP8		-0.0431862	0.679742		0.373	NA	NA		0.317994
GP9		-0.197106	0.439145		NA	NA	NA		0.0156962
GP10		-0.0667733	0.438062		0.051	NA	NA		0.0384162
GP11		-0.0140693	0.77873		NA	NA	NA		0.815865
GP12		0.308696	0.0747381		0.067	NA	NA		0.00355173
GP13		-0.0939897	0.386694		NA	NA	NA		0.0525994
GP14		-0.0162271	0.734689		0.482	NA	NA		0.421493
GP16		0.0293675	0.496748		0.482	NA	NA		0.515018
GP17		NA	NA		NA	NA	NA		0.00380606
GP18		0.0128013	0.852729		0.28	NA	NA		0.264
GP22		-0.506805	0.363899		NA	NA	NA		0.000309106
GP23		0.086953	0.256385		0.482	NA	NA		0.468837
Pa is the value of P for MR-Egger intercept. Pb is the value of P for global tests by performing MR-PRESSO method to detect potential horizontal pleiotropy. Outlier, number of outliers detected by performing MR-PRESSO outlier test. Pc is the value of P for distortion tests by performing MR-PRESSO method to test the significant differences in causal estimates before and after outliers corrections.…

## Sheet: Table S9
Table S9. MR analysis of the causal relationship between IgG N-glycans and the risk of VEGFA.
Exposure	Method	SNP (N)	OR (95%CI)	Beta (SE)	P value
GP2	IVW	6	0.955 (0.851−1.071)	-0.047 (0.059)	0.427507
GP2	WM	6	1.019 (0.924−1.125)	0.019 (0.05)	0.702491
GP2	PWM	6	1.026 (0.926−1.136)	0.025 (0.052)	0.624597
GP2	MR−RAPS	6	0.953 (0.884−1.028)	-0.048 (0.039)	0.21146
GP2	MR−PRESSO RAW	6	0.955(0.851−1.071)	-0.047(0.059)	0.463481
GP2	MR−PRESSO Outlier−corrected	6	NA	NA	NA
GP2	MR Egger	6	1.182 (0.858−1.629)	0.167 (0.163)	0.363721
GP4	IVW	2	1.010 (0.806−1.265)	0.01 (0.115)	0.932279
GP4	MR−RAPS	2	1.010 (0.874−1.167)	0.01 (0.074)	0.891188
GP6	IVW	6	1.011 (0.871−1.174)	0.011 (0.076)	0.884319
GP6	WM	6	1.069 (0.954−1.199)	0.067 (0.058)	0.250035
GP6	PWM	6	1.076 (0.959−1.206)	0.073 (0.058)	0.212879
GP6	MR−RAPS	6	1.012 (0.93−1.101)	0.012 (0.043)	0.784997
GP6	MR−PRESSO RAW	6	1.011(0.871−1.174)	0.011(0.076)	0.890003
GP6	MR−PRESSO Outlier−corrected	5	1.069(0.969−1.18)	0.067(0.05)	0.254936
GP6	MR Egger	6	1.282 (0.908−1.81)	0.248 (0.176)	0.230988
GP7	IVW	6	0.982 (0.893−1.079)	-0.018 (0.048)	0.705785
GP7	WM	6	1.019 (0.925−1.124)	0.019 (0.05)	0.699872
GP7	PWM	6	1.025 (0.929−1.13)	0.024 (0.05)	0.6245
GP7	MR−RAPS	6	0.982 (0.909−1.06)	-0.019 (0.039)	0.633854
GP7	MR−PRESSO RAW	6	0.982(0.893−1.079)	-0.018(0.048)	0.721279
GP7	MR−PRESSO Outlier−corrected		NA	NA	NA
GP7	MR Egger	6	1.189 (0.752−1.878)	0.173 (0.233)	0.500303
GP8	IVW	4	0.98 (0.877−1.094)	-0.02 (0.056)	0.71666
GP8	WM	4	0.961 (0.84−1.099)	-0.04 (0.069)	0.558076
GP8	PWM	4	0.961 (0.848−1.089)	-0.04 (0.064)	0.529385
GP8	MR−RAPS	4	0.96 (0.865−1.065)	-0.041 (0.053)	0.439275
GP8	MR−PRESSO RAW	4	0.980 (0.904−1.062)	-0.02(0.041)	0.652254
GP8	MR−PRESSO Outlier−corrected	4	NA	NA	NA
GP8	MR Egger	4	0.853 (0.515−1.413)	-0.159 (0.258)	0.59938
GP9	IVW	3	1.013 (0.918−1.117)	0.013 (0.05)	0.800005
GP9	WM	3	1.024 (0.918−1.143)	0.024 (0.056)	0.672655
GP9	PWM	3	1.024 (0.92−1.14)	0.024 (0.055)	0.666521
GP9	MR−RAPS	3	0.989 (0.902−1.083)	-0.011 (0.047)	0.805618
GP9	MR Egger	3	0.992 (0.571−1.722)	-0.008 (0.282)	0.981167
GP10	IVW	8	1.006 (0.904−1.121)	0.006 (0.055)	0.906434
GP10	WM	8	1.021 (0.916−1.139)	0.021 (0.056)	0.708076
GP10	PWM	8	1.035 (0.935−1.145)	0.034 (0.052)	0.508204
GP10	MR−RAPS	8	1.008 (0.942−1.078)	0.008 (0.034)	0.82475
GP10	MR−PRESSO RAW	8	1.006(0.904−1.121)	0.006(0.055)	0.909736
GP10	MR−PRESSO Outlier−corrected	8	NA	NA	NA
GP10	MR Egger	8	1.493 (0.905−2.464)	0.401 (0.256)	0.167958
GP11	IVW	3	0.952 (0.845−1.071)	-0.05 (0.06)	0.410861
GP11	WM	3	0.912 (0.786−1.058)	-0.092 (0.076)	0.22472
GP11	PWM	3	0.912 (0.780−1.067)	-0.092 (0.08)	0.248675
GP11	MR−RAPS	3	1.018 (0.925−1.121)	0.018 (0.049)	0.713797
GP11	MR Egger	3	0.853 (0.595−1.224)	-0.159 (0.184)	0.547379
GP12	IVW	4	0.945 (0.791−1.13)	-0.057 (0.091)	0.53437
GP12	WM	4	0.986 (0.859−1.133)	-0.014 (0.071)	0.846887
GP12	PWM	4	1.016 (0.889−1.161)	0.016 (0.068)	0.818899
GP12	MR−RAPS	4	0.942 (0.851−1.043)	-0.06 (0.052)	0.249524
GP12	MR−PRESSO RAW	4	0.945(0.791−1.13)	-0.057(0.091)	0.578386
GP12	MR−PRESSO Outlier−corrected	4	NA	NA	NA
GP12	MR Egger	4	1.008 (0.225−4.516)	0.008 (0.765)	0.993033
GP13	IVW	3	0.931 (0.789−1.099)	-0.072 (0.085)	0.398051
GP13	WM	3	0.967 (0.869−1.076)	-0.034 (0.054)	0.537307
GP13	PWM	3	0.98 (0.886−1.083)	-0.02 (0.051)	0.688528
GP13	MR−RAPS	3	0.928 (0.848−1.017)	-0.074 (0.046)	0.108882
GP13	MR Egger	3	1.073 (0.557−2.069)	0.071 (0.335)	0.867527
GP14	IVW	4	1.010 (0.879−1.160)	0.01 (0.071)	0.888673
GP14	WM	4	0.982 (0.865−1.115)	-0.018 (0.065)	0.784698
GP14	PWM	4	0.982 (0.857−1.127)	-0.018 (0.07)	0.80021
GP14	MR−RAPS	4	1.009 (0.924−1.102)	0.009 (0.045)	0.838717
GP14	MR−PRESSO RAW	4	1.01(0.879−1.16)	0.01(0.071)	0.897543
GP14	MR−PRESSO Outlier−corrected	4	NA	NA	NA
GP14	MR Egger	4	0.910 (0.645−1.282)	-0.095 (0.175)	0.642829
GP15	IVW	8	1.002 (0.889−1.128)	0.002 (0.061)	0.979855
GP15	WM	8	1.027 (0.918−1.149)	0.027 (0.057)	0.642166
GP15	PWM	8	1.043 (0.936−1.164)	0.043 (0.056)	0.444725
GP15	MR−RAPS	8	1.003 (0.937−1.074)	0.003 (0.035)	0.929321
GP15	MR−PRESSO RAW	8	1.002(0.889−1.128)	0.002(0.061)	0.980559
GP15	MR−PRESSO Outlier−corrected	7	1.041(0.952−1.139)	0.04(0.046)	0.412126
GP15	MR Egger	8	1.199 (0.717−2.005)	0.181 (0.262)	0.515094
GP16	IVW	6	1.012 (0.940−1.089)	0.012 (0.038)	0.755385
GP16	WM	6	1.017 (0.927−1.116)	0.017 (0.048)	0.723149
GP16	PWM	6	1.017 (0.927−1.115)	0.017 (0.047)	0.72065
GP16	MR−RAPS	6	1.005 (0.949−1.064)	0.005 (0.029)	0.869026
GP16	MR−PRESSO RAW	6	1.012(0.946−1.082)	0.012(0.034)	0.745788
GP16	MR−PRESSO Outlier−corrected	6	NA	NA	NA
GP16	MR Egger	6	0.889 (0.714−1.107)	-0.118 (0.112)	0.353072
GP17	IVW	2	0.892 (0.618−1.287)	-0.114 (0.187)	0.540949
GP17	MR−RAPS	2	0.884 (0.764−1.023)	-0.123 (0.074)	0.0978209
GP18	IVW	5	1.074 (0.984−1.173)	0.071 (0.045)	0.111871
GP18	WM	5	1.077 (0.966−1.201)	0.074 (0.055)	0.17891
GP18	PWM	5	1.077 (0.967−1.2)	0.074 (0.055)	0.174647
GP18	MR−RAPS	5	1.075 (0.98−1.179)	0.072 (0.047)	0.127462
GP18	MR−PRESSO RAW	5	1.074(1.028−1.122)	0.071(0.022)	0.0327005
GP18	MR−PRESSO Outlier−corrected	5	NA	NA	NA
GP18	MR Egger	5	1.058 (0.775−1.444)	0.057 (0.159)	0.745225
GP19	Wald ratio	1	0.993 (0.807−1.221)	-0.007 (0.106)	0.945486
GP20	Wald ratio	1	1.06 (0.855−1.314)	0.058 (0.11)	0.597805
GP22	IVW	3	0.929 (0.712−1.213)	-0.073 (0.136)	0.589433
GP22	WM	3	1.004 (0.844−1.193)	0.004 (0.088)	0.965901
GP22	PWM	3	1.091 (0.909−1.309)	0.087 (0.093)	0.348521
GP22	MR−RAPS	3	0.924 (0.815−1.048)	-0.079 (0.064)	0.217181
GP22	MR Egger	3	0.142 (0.041−0.494)	-1.951 (0.636)	0.200517
GP23	IVW	4	1.041 (0.919−1.179)	0.04 (0.064)	0.524797
GP23	WM	4	1.046 (0.938−1.167)	0.045 (0.056)	0.419824
GP23	PWM	4	1.046 (0.940−1.164)	0.045 (0.054)	0.4084
GP23	MR−RAPS	4	1.042 (0.951−1.142)	0.041 (0.047)	0.373058
GP23	MR−PRESSO RAW	4	1.041(0.919−1.179)	0.04(0.064)	0.569995
GP23	MR−PRESSO Outlier−corrected	4	NA	NA	NA
GP23	MR Egger	4	0.835 (0.526−1.325)	-0.181 (0.236)	0.523665
GP24	Wald ratio	1	0.954 (0.753−1.209)	-0.047 (0.121)	0.697358
BETA, estimated effect size; CI, confidence interval; GP, glycan peak; IgG, immunoglobulin G; IVW, inverse−variance weighted method; MR, Mendelian randomization;MR−RAPS, MR−adjusted profile score; OR, odds ratio; MR−PRESSO, MR pleiotropy residual sum and outlier; PWM, penalized weighted median; SEM, standard error; SNP, single−nucleotide polymorphism; VEGFA, vascular endothelial growth factor A.

## Sheet: Table S10
Table S10. Horizontal pleiotropy and heterogeneity tests of IgG N-glycans with VEGFA.
Exposure	MR-Egger			MR-PRESSO				Cochran’s Q
	Intercept	Pa		Pb	Outlier (N)	Pc		P d
GP2	-0.0345858	0.237927		0.072	NA	NA		0.0363639
GP4	NA	NA		NA	NA	NA		0.110694
GP6	-0.037802	0.216963		0.019	1	0.558		0.00768321
GP7	-0.029758	0.449519		0.205	NA	NA		0.166156
GP8	0.0186403	0.636141		0.704	NA	NA		0.661942
GP9	0.00314389	0.951778		NA	NA	NA		0.714268
GP10	-0.0528311	0.166799		0.035	No significant outliers	NA		0.0303643
GP11	0.0161969	0.636501		NA	NA	NA		0.366767
GP12	-0.00782461	0.940241		0.093	NA	NA		0.0241103
GP13	-0.0244459	0.73113		NA	NA	NA		0.0294716
GP14	0.0163163	0.573128		0.265	NA	NA		0.186521
GP15	-0.0222103	0.506428		0.028	1	0.7		0.0164168
GP16	0.0230554	0.28789		0.565	NA	NA		0.53041
GP17	NA	NA		NA	NA	NA		0.53041
GP18	0.00246425	0.928855		0.914	NA	NA		0.912303
GP22	0.207312	0.206834		NA	NA	NA		0.0107479
GP23	0.0362006	0.432779		0.215	NA	NA		0.117686
Pa is the value of P for MR-Egger intercept. Pb is the value of P for global tests by performing MR-PRESSO method to detect potential horizontal pleiotropy. Outlier, number of outliers detected by performing MR-PRESSO outlier test. Pc is the value of P for distortion tests by performing MR-PRESSO method to test the significant differences in causal estimates before and after outliers corrections.…

[truncated: 10 more sheets: Table S11, Table S12, Table S13, Table S14, Table S15, Table S16, Table S17, Table S18, Table S19, Table S20]
